# Supplementary material for: Aptamer binding footprints discriminate α-synuclein fibrillar polymorphs from different synucleinopathies
Source: Nucleic Acids Res. 2024 Jun 25;52(14):8072–85. doi: 10.1093/nar/gkae544 (PMC11317169; doi:10.1093/nar/gkae544)
Supplement: gkae544_Supplemental_Files [file gkae544_supplemental_files.zip]

Archive with 2 entries (2 files):
- Supplementary_Figures_vrevised.pdf
- Supplementary_Tables_revised.xlsx
