# Supplementary material for: Aptamer binding footprints discriminate α-synuclein fibrillar polymorphs from different synucleinopathies
Source: Nucleic Acids Res. 2024 Jun 25;52(14):8072–85. doi: 10.1093/nar/gkae544 (PMC11317169; doi:10.1093/nar/gkae544)
Supplement: gkae544_Supplemental_Files [file gkae544_supplemental_files.zip › Supplementary_Tables_revised.xlsx]

## Sheet: Table S1
Supplementary Table S1: Evolution of the different families during SELEX S1 and S2. Families are composed of sequences clustered using a Levenshtein distance of 7. The frequency of each family in different rounds (i.e. the sum of the frequencies of each sequence in the family) is expressed as a percentage of the library. The sequences highligted in yellow are the one that have been chosen for bin…
					SELEX S1								SELEX S2
				rounds	9	10	11	12	13	14	15		9	10	11	12	13	14	15
				Total sequencing reads analysed	8885479	8640639	7254231	8897879	8986149	8135050	5959656		9751520	10255854	13605432	14925886	15225861	11569016	12217380
					Frequency in %								Frequency in %
Size	Sequence seed of families	Nomenclature	Family	conserved motif	R09	R10	R11	R12	R13	R14	R15		R09	R10	R11	R12	R13	R14	R15
35	UCAGUCCAGUACGAGACGCGUUUACCUCCACUGCA	seedF000	0	ACGCGUUUAC	0.00486186	0.0343378	0.111659	0.300633	0.559673	4.60057	16.8026		0.00515817	0.0326642	0.122518	0.308209	0.89591	7.32238	26.0898
34	AUCCGACCAACCCAACGCGUUUACCUCACCUGCA	seedF001	1	ACGCGUUUAC	0.00436668	0.0312708	0.0995281	0.283618	0.457782	2.59016	6.7475		0.00600932	0.0387583	0.173776	0.513289	1.65336	8.96884	24.9138
35	UUCCGACCGCCGCAACUUAUA-GGUAUCCCGCUGCA	seedF002	2	CAACUUAUAC	0.00257724	0.0156817	0.0405143	0.0858069	0.287565	2.31546	9.22845		0.0035174	0.0208174	0.070766	0.14767	0.495808	3.52913	13.7523
35	CAACGCGUUUACCUCACACCACGUCAUCCGUUGCC	seedF003	3	ACGCGUUUAC	0.000731531	0.00615695	0.0184996	0.0401444	0.194466	1.61523	8.20591		0.00109726	0.00349069	0.0122966	0.024682	0.0517278	0.119751	0.209169
35	ACGCGUUUACUCCGCUAGUACGAACCCGAUUGCCC	seedF004	4	ACGCGUUUAC	0.00149682	0.0134249	0.0450082	0.129548	0.276692	1.9711	6.59186		0.00107676	0.00335418	0.0157143	0.0417462	0.0823797	0.34512	0.757977
35	AGCCAUGCUGUCAACUUUUAACUCGUCACCGCUCG	seedF005	5		0.00417535	0.0224405	0.07273	0.176143	0.359498	1.48551	2.63483		0.00317899	0.0156106	0.0583958	0.141426	0.276779	0.773342	0.969791
35	CAACGCGUUUACAUCCCCGCCUUCCAUCGUGCGUC	seedF006	6	ACGCGUUUAC	0.000472681	0.00395804	0.0125582	0.0302881	0.101	0.548294	1.3955		0.00027688	0.00109206	0.0044541	0.00982856	0.0206425	0.0342899	0.0280829
35	CAACGCGUUUACUCCAAGUCCGCACACCGCAUUGG	seedF007	7	ACGCGUUUAC	0.00112543	0.00707124	0.0202365	0.053878	0.11836	0.531736	1.19903		0.000892169	0.00499227	0.0185735	0.0447746	0.078544	0.238015	0.377323
35	CCGACCAGCUGCUCAACUUAUACGCUUCGACCUCG	seedF008	8	CAACUUAUAC	0.00121547	0.00689764	0.0168729	0.039324	0.126161	0.534551	1.06202		0.000933188	0.00614283	0.0181104	0.0365338	0.096323	0.297294	0.524474
35	CUCCGACUAGCUGUCAACGCGUUUACUGCACCUGC	seedF009	9	ACGCGUUUAC	0.000675259	0.00350669	0.010008	0.0258713	0.0774192	0.360539	0.951162		0.000481976	0.00242788	0.00869506	0.0195566	0.0444835	0.098444	0.0994894
35	ACGCGUUUACACUCGUCACACGUUCUCCAUUGCCC	seedF010	10	ACGCGUUUAC	0.000450173	0.00300904	0.00922221	0.0233876	0.0541055	0.271664	0.837163		0.000471721	0.00208661	0.00818791	0.0195298	0.041771	0.171449	0.451644
36	GCCGACAGUCUAACGCGUUUACUCCACUACAGAUCC	seedF011	11	ACGCGUUUAC	0.00163188	0.00980252	0.0236552	0.0499445	0.126205	0.49272	0.809275		0.0015895	0.00868773	0.0253281	0.0524391	0.102116	0.336182	0.459239
35	ACCGACUCAUGCCGCCAACGCGUUUACUCCAGUAC	seedF012	12	ACGCGUUUAC	0.00146306	0.00832115	0.0236	0.0664428	0.119573	0.46489	0.79372		0.000522995	0.00290566	0.00978286	0.0227658	0.0353083	0.0592185	0.0408926
35	UCCGAUGGUGCACCAACGCGUUUACUCUCACCUGC	seedF013	13	ACGCGUUUAC	0.000855328	0.00481446	0.0108351	0.0219266	0.0473284	0.131407	0.162392		0.00129211	0.00875598	0.0258206	0.0506235	0.13018	0.469651	0.813587
35	ACGCGUUUACUCCACUCAUGAACGUGCCCGUGAGC	seedF014	14	ACGCGUUUAC	0.000438918	0.00290488	0.0096909	0.0290182	0.0581784	0.262211	0.608273		0.000205096	0.00248638	0.0101577	0.0297738	0.0555568	0.19879	0.394528
35	AUCGGCCACAGUCGACAACUUUGAAAUCCACCUGC	seedF015	15	CAACUUUGAAAUCC	0.00128299	0.00977937	0.0260124	0.0600817	0.0491089	0.117369	0.101667		0.00166128	0.0104916	0.0342804	0.077034	0.119783	0.402912	0.559694
35	CCGACCAGACCACAACGCGUUUACUCCAUUGGACC	seedF016	16	ACGCGUUUAC	0.00213832	0.0115269	0.0322984	0.10271	0.0967044	0.318068	0.577164		0.00175357	0.00782967	0.0234392	0.0517825	0.087312	0.12543	0.070899
35	CCGAUGAGCCCAUCGCGUUUACUCACAGACGUCCU	seedF017	17	ACGCGUUUAC	0.00156435	0.0123718	0.0362547	0.0900889	0.130401	0.371368	0.478199		0.00078962	0.00815144	0.0269525	0.0641034	0.134909	0.302437	0.344452
35	ACGCGUUUACUGUCGUCACCUACCACCGCGAGUAC	seedF018	18	ACGCGUUUAC	0.000270104	0.00118047	0.00306028	0.00912577	0.0365674	0.153164	0.377706		0.000174332	0.000458275	0.00209475	0.00505833	0.0139631	0.03123	0.0284267
35	UGUUUCCGACCACAGAUCAUCGCGUUUACCUCCGC	seedF019	19	ACGCGUUUAC	0.000483936	0.00304376	0.00846403	0.0183752	0.058056	0.225112	0.383327		0.000287135	0.00166734	0.00510825	0.0119859	0.0199332	0.0364422	0.0238185
35	GCAGCACAUGACCUCACCUUUUACUCUGCGCUGCA	seedF020	20		0.000303867	0.00163182	0.00432851	0.0110251	0.0164475	0.0339027	0.0297165		0.00053325	0.00317867	0.0104811	0.0243872	0.0513666	0.173334	0.338362
35	UCAGUCCAGUACCUCAACUUAUACAACCAUGCGCA	seedF021	21	CAACUUAUAC	0.0009116	0.00464086	0.0126409	0.027456	0.0885029	0.261658	0.363477		0.000697327	0.00436824	0.013061	0.0287889	0.0561742	0.13537	0.156179
35	CGAUUCCGAUAUCAGUCGUCAACGCCACGAGCCCC	seedF022	22		0.000258849	0.00155081	0.00412173	0.0119467	0.029935	0.133312	0.32418		0.000164077	0.000711789	0.00291795	0.00676677	0.0144951	0.0455268	0.0707599
35	UUCAGCACAACCUUCAACUUUGAAAUCCCCGCUGU	seedF023	23	CAACUUUGAAAUCC	0.000618988	0.00343725	0.0108764	0.021713	0.0687836	0.227866	0.317971		0.000594779	0.00266189	0.00856276	0.0157579	0.0308817	0.0588814	0.0485538
35	ACCGAUACACGCCAACAACGCGUUUACUCCGCUCG	seedF024	24	ACGCGUUUAC	0.00160937	0.00955948	0.0319262	0.0919882	0.0919415	0.255942	0.324817		0.00111777	0.00726414	0.0271436	0.0673796	0.120013	0.267473	0.322606
35	AUCCGAUGAGCCUAACGCGUUUACUGCCACACGUG	seedF025	25	ACGCGUUUAC	0.00049519	0.00325207	0.00698903	0.0183415	0.0261514	0.0433064	0.031277		0.00081013	0.00619159	0.0191909	0.0464093	0.101085	0.260567	0.311638
35	GUCCGAUAGGCCGACAACGCGUUUACUCCAACGCC	seedF026	26	ACGCGUUUAC	0.00153059	0.00987195	0.0248131	0.0683983	0.0655231	0.226637	0.288221		0.00125109	0.00898999	0.0266291	0.059916	0.103567	0.28674	0.342054
35	CAACGCGUUUACCCUCCACCCCAAUCACUCGCUGU	seedF027	27	ACGCGUUUAC	0.00112543	0.00715225	0.0163904	0.0322099	0.0673481	0.184338	0.371078		0.00104599	0.00614283	0.018059	0.0338204	0.0627485	0.122033	0.187618
35	UCAGCACAACCUCAUCGCUACUACCUAACCGUCUG	seedF028	28		0.000281358	0.00178228	0.0042458	0.00704662	0.0403287	0.14574	0.268036		0.00029739	0.00123832	0.0034839	0.0058221	0.015165	0.0270982	0.022468
35	CCGACCAGUGAUCAACUUUGAAAUCCCCGCUUGCC	seedF029	29	CAACUUUGAAAUCC	0.00108041	0.00493019	0.0123376	0.0266243	0.0634421	0.190952	0.300705		0.000564015	0.00358819	0.00923161	0.0182837	0.0419024	0.0770939	0.078773
35	UCGAUCCACGUCCGACAACGCGUUUACUCGCCAUC	seedF030	30	ACGCGUUUAC	0.000382647	0.001817	0.00652033	0.0179144	0.0426323	0.158696	0.279244		0.000112803	0.000224262	0.0011319	0.00217743	0.00419681	0.00519491	0.0019726
35	CCGACCAGUCGUUAACGCGUUUACUCCCCACACCG	seedF031	31	ACGCGUUUAC	0.00196951	0.0100224	0.0208982	0.0417403	0.0546842	0.0718742	0.0389788		0.00168179	0.0101405	0.0285989	0.0533101	0.127001	0.255813	0.263976
35	AUCCGAACAGGACCAACGCGUUUACUCCACGUGCC	seedF032	32	ACGCGUUUAC	0.0009116	0.00540469	0.0190096	0.0596209	0.0554075	0.115857	0.0884615		0.000738347	0.00415372	0.0190659	0.0551458	0.0966776	0.226977	0.259704
35	ACGCGUUUACUCCAACACAGCAUUCUGAUUAGCCC	seedF033	33	ACGCGUUUAC	0.000405155	0.00232622	0.00522454	0.0112162	0.0433556	0.134836	0.218821		0.000215351	0.00128707	0.0044394	0.00797943	0.0169514	0.0306595	0.0227954
35	UUCCGAACAGUCCUCACCGCGUUUACACUUACUAC	seedF034	34	ACGCGUUUAC	0.000562716	0.00401591	0.0100493	0.0226346	0.0403065	0.072243	0.0572348		0.00083064	0.00660111	0.0224984	0.0482718	0.092494	0.192315	0.226874
35	UCCGACACCACAACGCGUUUACUCACUACCGGCUG	seedF035	35	ACGCGUUUAC	0.000405155	0.00232622	0.00547267	0.013891	0.0262626	0.0609953	0.0575033		0.000399938	0.00228162	0.00796006	0.0209033	0.0516687	0.157896	0.204594
35	ACGCGUUUACUCCACUCACGGACUUUCUGAGGGUC	seedF036	36	ACGCGUUUAC	0.000866582	0.00705966	0.0180033	0.0381664	0.0600925	0.16676	0.198434		0.000594779	0.0037832	0.0141929	0.0281189	0.0599572	0.123571	0.112897
35	UCAGUCCAGCACCAACGCCGUUUGCUCUCGACUAC	seedF037	37		0.00049519	0.00253453	0.00526589	0.00947417	0.0129199	0.0181068	0.0103194		0.000502486	0.00447549	0.0118115	0.0216403	0.0483388	0.119405	0.201524
35	ACGCGUUUACAUCCCGACCGACCGCACGCGAGUAC	seedF038	38	ACGCGUUUAC	0.000427664	0.00268499	0.00740258	0.0172401	0.0212549	0.055476	0.0654232		0.00029739	0.00264239	0.00807766	0.0186589	0.0438136	0.122966	0.189517
35	AUCAGCACAGUCGCCACCGCGUUUACUCCACGAGC	seedF039	39	ACGCGUUUAC	0.00123798	0.00556672	0.0148189	0.0314457	0.0368567	0.0663794	0.0553556		0.00148695	0.00664986	0.0186984	0.0391534	0.0686792	0.141818	0.194395
35	ACCUACUACAGGCCUAAGCGCGUUUACUCGCCUAC	seedF040	40	ACGCGUUUAC	0.00201452	0.011064	0.0190923	0.0287147	0.0259622	0.0361399	0.0203367		0.00248166	0.014499	0.0312228	0.0479569	0.0623085	0.134307	0.160403
35	UCCGACAUGUCCAUCAACGCGUUUACUCGUGCGCC	seedF041	41	ACGCGUUUAC	0.00033763	0.00204846	0.00580351	0.0182965	0.0332734	0.0984751	0.152995		0.000215351	0.00113106	0.003969	0.010867	0.0174834	0.0200795	0.0102395
35	ACGCGUUUACUCAACCCACCUACCGCACGAGUUGG	seedF042	42	ACGCGUUUAC	0.000315121	0.00285858	0.00715445	0.0162398	0.0330843	0.102593	0.155428		0.000266625	0.00176485	0.00653415	0.0144581	0.0354397	0.0832309	0.10215
35	CCGACCAGUCACAACGCGUUUACAUGUACCGCGCC	seedF043	43	ACGCGUUUAC	0.000754039	0.00563616	0.0177689	0.0532936	0.0499213	0.0853467	0.0626546		0.000615289	0.00469975	0.017177	0.0483321	0.0974723	0.215342	0.234879
35	UGUCCGACCGCGACCCAACGCGUUUACUCACAUAC	seedF044	44	ACGCGUUUAC	0.000596479	0.00277757	0.00658926	0.0155543	0.0702081	0.161265	0.176403		0.000358918	0.00162834	0.0052332	0.0114365	0.0184686	0.0203215	0.0049847
35	ACGCGUUUACUUCUCAACCUUACACUCUGCACGGA	seedF045	45	ACGCGUUUAC	0.00104665	0.00677033	0.0136748	0.0209713	0.0599367	0.136987	0.138213		0.000646053	0.00382221	0.0112823	0.0178147	0.0357221	0.0413259	0.0193986
35	CAACGCGUUUACACCUCCACUCUACGCACCCUUGG	seedF046	46	ACGCGUUUAC	0.000607733	0.00466401	0.011097	0.0205667	0.0504109	0.0984013	0.110459		0.000902423	0.004534	0.0138768	0.0281323	0.0645349	0.140289	0.189607
35	ACGCGUUUACUGCUCACCACCGCACCCACAUCUGG	seedF047	47	ACGCGUUUAC	0.000551462	0.00232622	0.00595515	0.0133065	0.0294342	0.0807862	0.140662		0.00029739	0.00114081	0.0034251	0.00700796	0.0193027	0.0399602	0.0445349
35	UUCAGCACAGACCACAACGCACACUGCUCGCCACA	seedF048	48		1.12543e-05	4.62929e-05	5.51402e-05	0.000101148	0.000589797	0.0115549	0.117154		1.02548e-05	1.95011e-05	8.08501e-05	0.000140695	5.911e-05	0.000596421	0.00430534
35	CAACGCGUUUACCUCCUUCACUAGGCACCGCUGUG	seedF049	49	ACGCGUUUAC	0.000506444	0.00256925	0.00725094	0.0124974	0.0305804	0.0791267	0.115913		0.000348664	0.00159909	0.00465255	0.00943998	0.0183766	0.0245656	0.0153224
35	ACGCGUUUACUCCACUCGCGACCAAACCGCGUGGC	seedF050	50	ACGCGUUUAC	0.000517699	0.00346039	0.0104215	0.0272986	0.033496	0.0527594	0.028005		0.00055376	0.00385146	0.0137813	0.0346579	0.0655332	0.121506	0.0963545
35	UCAGCACAGACCCAGCGCGUUUACUCUACGCUACC	seedF051	51	ACGCGUUUAC	0.00124923	0.00628426	0.0118	0.0201172	0.0217223	0.0375658	0.0271324		0.00126134	0.00721539	0.0152586	0.0265847	0.0514322	0.112214	0.119764
34	CCGACCAGCGUCAACUUUGAAAUCCGACACGUCG	seedF052	52	CAACUUUGAAAUCC	0.00166564	0.00759203	0.0172589	0.0326258	0.061439	0.0671539	0.0196823		0.00134338	0.00705938	0.0201611	0.0363798	0.0817819	0.112352	0.0441175
35	UGCCGACAGUACCCAACGCGUUUACUCCACUAGCA	seedF053	53	ACGCGUUUAC	0.00113669	0.00613381	0.0157839	0.0287597	0.044346	0.102396	0.0934953		0.00078962	0.00622084	0.0198818	0.036085	0.0582759	0.0953668	0.0476452
35	CGAUCGCGCCUCAUCGCGUUUACUCCACACCGCCA	seedF054	54	ACGCGUUUAC	0.00033763	0.00343725	0.00916706	0.0186898	0.0426323	0.100171	0.100274		0.00029739	0.00199886	0.0062475	0.0132387	0.024176	0.0277033	0.0131534
35	CAACGCGUUUACGUCCCCGCCACAUAACCUCGUGG	seedF055	55	ACGCGUUUAC	0.000450173	0.002766	0.00782991	0.0181841	0.0189959	0.023872	0.0116282		0.000471721	0.00396847	0.0133182	0.0317904	0.0523846	0.113078	0.130634
35	AGCCAUGCCACAGCGAUACUUACUCUGACCAUCUG	seedF056	56		0	0	1.37851e-05	0	0.000222565	0.0076828	0.0890823		1.02548e-05	0	0	1.33995e-05	1.97033e-05	0.000207451	0.00336406
35	ACCGAUUACAGUCCCAACGCGUUUAUUCACGCUAC	seedF057	57	ACGCGUUUAC	0.000585225	0.00385388	0.00851917	0.0153183	0.0162138	0.0221634	0.0108563		0.000574269	0.00386121	0.0107751	0.0213254	0.0405035	0.0855129	0.0778972
35	CAACGCGUUUACAUCCCACCACAGAGACCUGCUUG	seedF058	58	ACGCGUUUAC	0.000303867	0.00189801	0.0041493	0.00874366	0.00930321	0.00887518	0.00347335		0.000461467	0.00321767	0.010121	0.0217609	0.0410026	0.0914512	0.0895282
35	UCACGACAAGUCUCAUCGCGUUUACUCGGACCUCG	seedF059	59	ACGCGUUUAC	0.00191323	0.00958262	0.0209533	0.0368852	0.0315597	0.0753775	0.0790482		0.000902423	0.00507027	0.0111426	0.0200926	0.0260872	0.0439277	0.0360961
35	AGCCAUGCCAACAACUUAUCACCUCCCUCCGCUAC	seedF060	60		0.000945363	0.00433996	0.00813318	0.012576	0.0250385	0.0566807	0.0788301		0.000625544	0.00359794	0.00775425	0.0106861	0.0209643	0.0308669	0.0221242
35	AGCCACGCUAUCAACUUAUACCUCGACUACCGUCC	seedF061	61	CAACUUAUAC	0.000585225	0.00312477	0.00809183	0.0139471	0.0132982	0.0215487	0.0183903		0.000748601	0.00347119	0.0103415	0.0188867	0.0282152	0.0592358	0.0776435
35	GUUUCCGAACGGCCCAACUUUGAAAUCCCCGCCCG	seedF062	62	CAACUUUGAAAUCC	0.00041641	0.00247667	0.00700281	0.012902	0.0151455	0.0235401	0.0139605		0.000399938	0.00267164	0.00898906	0.0194025	0.0395643	0.0834038	0.0808848
35	CCGACCAGUUCCCCAACGCGUUUACUCAUACUUAC	seedF063	63	ACGCGUUUAC	0.000472681	0.00253453	0.00576215	0.0142393	0.0428994	0.0791021	0.0613626		0.000492231	0.00224262	0.0069237	0.0155636	0.0284319	0.0353963	0.0156908
35	AUCAGCACAGCUAGCAACUUUGAAAUCCAGCGCCU	seedF064	64	CAACUUUGAAAUCC	0.00123797	0.00569402	0.0174795	0.0410322	0.0550514	0.0958691	0.0676381		0.000430702	0.00248638	0.00803356	0.0176539	0.0338503	0.0399948	0.0149459
35	CAACGCGUUUACCUCCAUCCACUACACACCUUGGU	seedF065	65	ACGCGUUUAC	0.000517699	0.00238408	0.0059965	0.0103395	0.0279986	0.0559308	0.0866829		0.000451212	0.00248638	0.00718096	0.013969	0.0253385	0.0433831	0.046925
35	CAACGCGUUUACUGAUCCCUUCCCGCACUCCGCAC	seedF066	66	ACGCGUUUAC	0.000281358	0.00103002	0.00257781	0.00458536	0.0183171	0.0304731	0.0284077		0.000389683	0.00195011	0.00569625	0.0116442	0.0247999	0.057896	0.0824399
34	AGCCACGUACUCAACUUUGAAAUCCUUCGGCGUG	seedF067	67	CAACUUUGAAAUCC	0.000709022	0.00334466	0.010008	0.0206678	0.0423096	0.0746646	0.0473182		0.000502486	0.00215487	0.00719566	0.0142772	0.0231908	0.0255856	0.00835695
35	CAACGCGUUUACUGCUCACCUGUCCCACAACGUGA	seedF068	68	ACGCGUUUAC	0.000461427	0.00269656	0.00448014	0.0077097	0.0259399	0.0635645	0.0712961		0.000317899	0.00184285	0.0050862	0.00951367	0.0181271	0.0288443	0.0188911
35	GCCGAUUCACUCUCAACGCGUUUACUCCGCGAGCU	seedF069	69	ACGCGUUUAC	0.000270104	0.0016434	0.00441122	0.0107891	0.00844633	0.00823597	0.00243303		0.00053325	0.0027594	0.0101945	0.0235229	0.0388352	0.0667905	0.0478008
34	ACGCGUUUACUUUGCCCUACGAACGUGCGGCUGC	seedF070	70	ACGCGUUUAC	9.00345e-05	0.000659673	0.00180584	0.00322549	0.0189959	0.0502886	0.0644668		4.10192e-05	0.000380271	0.00100695	0.00207693	0.00531333	0.00625809	0.00273381
35	UCAGUCCACGACCUUGACGUCUACUCUUGGACUAC	seedF071	71		0.000225086	0.00142351	0.00306028	0.00603515	0.0191851	0.0461337	0.0470833		0.000317899	0.00170634	0.004851	0.00956727	0.0220414	0.0555276	0.0638189
35	GUCAGCUUAUGUUCCUCCCCAGCCUAUUUACGUGG	seedF072	72		0.000596479	0.000115732	0.0023986	0.0261523	0.052937	0.00512597	0.0632419		0.0070348	0.000477776	0.00149205	0.00542681	0.014968	0.00306854	0.0223288
35	CAACUU-GAAAUCCCAACCCUGCAGCCGUGUCUGGU	seedF073	73	CAACUUUGAAAUCC	0.000225086	0.00137721	0.00297757	0.0058778	0.0270973	0.0606757	0.0612619		0.000123058	0.000536279	0.001617	0.00272011	0.00617371	0.00526406	0.00122776
35	UCAGCACAGUUCCUCAACUUUUACCGCACACACCG	seedF074	74	CAACUUAUAC	0.000315121	0.0022452	0.0056243	0.0134302	0.0270194	0.0574551	0.0639299		0.000338409	0.00207686	0.00723241	0.014706	0.0234207	0.0405134	0.0291879
35	UAAUCCUACACUCAGCACUCAACGCCACGCGCCCC	seedF075	75		0.000438918	0.00195587	0.00388739	0.00765351	0.0108166	0.0346034	0.0595672		0.000123058	0.00054603	0.0013377	0.00238512	0.00312626	0.00635318	0.00473915
35	UGGCAAUGUGACGACGUAUACCUACACCCUCUGGU	seedF076	76		1.12543e-05	0	0	5.61932e-05	6.67694e-05	0.0027781	0.0602719		5.12741e-05	9.75053e-06	0	2.00993e-05	1.31355e-05	3.45751e-05	9.00357e-05
35	ACCGAUGCAGUCGUCAACGCGUUUACACCCUGCCG	seedF077	77	ACGCGUUUAC	0.000754039	0.00351826	0.00722337	0.0133403	0.00912515	0.00844494	0.00201354		0.000738346	0.00437799	0.0122819	0.0204343	0.0349537	0.0585616	0.0326829
35	AGCCAUGCCGUCAACUUAUAUUCCGUCGACCUUGC	seedF078	78	CAACUUAUAC	0.00041641	0.00170126	0.00348762	0.00548445	0.0242707	0.0566315	0.0611445		0.00027688	0.00135532	0.0034545	0.00515212	0.00957581	0.0107269	0.00493559
35	ACGCGUUUACUCGUGACGUGCUCGACCGUUGACCG	seedF079	79	ACGCGUUUAC	0.000315121	0.00197902	0.00731987	0.0247025	0.0293563	0.0508171	0.0358913		0.000174332	0.00122857	0.0051891	0.0169906	0.0346844	0.0580948	0.0387563
35	CAACGCGUUUACUUGGCCUUCCACAGACCUGCUGG	seedF080	80	ACGCGUUUAC	0.00041641	0.00288173	0.0069201	0.0153183	0.0361334	0.0705589	0.066732		0.000205096	0.00203786	0.00588735	0.0121601	0.028977	0.0377214	0.0230164
35	ACGCGUUUACUCCCAACCCUUCACUCCAGCUAUCG	seedF081	81	ACGCGUUUAC	0.00049519	0.00321735	0.00701659	0.0127558	0.0338632	0.0654206	0.054785		0.000225606	0.00139433	0.00374115	0.00687396	0.0158415	0.0172962	0.0067363
35	UUCCGACACGCCUCAUACGCGUUUACUCCACACGG	seedF082	82	ACGCGUUUAC	0.000382647	0.00173598	0.00485234	0.0108902	0.0162806	0.0185125	0.0073662		0.000317899	0.00271065	0.00889351	0.019302	0.0374297	0.0573082	0.0382079
35	CAACGCGUUUACAUCUCAUCCGCAACGUCAUCUCG	seedF083	83	ACGCGUUUAC	0.000315121	0.00202531	0.00493505	0.0093955	0.0323832	0.0596186	0.0553052		0.000287135	0.00164784	0.0049686	0.00905139	0.0192633	0.0180136	0.00676086
35	UGUCCGAUGAAGCCCAACGCGUUUACACCACCCAC	seedF084	84	ACGCGUUUAC	0.000945363	0.00499963	0.00856052	0.014127	0.0246157	0.0388197	0.0216623		0.00083064	0.00535304	0.0120173	0.0204611	0.0415215	0.0962312	0.078372
35	AUCCGAUUCCAGUCCAACGCCGUUUACUACCCCCU	seedF085	85		0.000281358	0.00113418	0.00301893	0.00565303	0.0100599	0.0136692	0.00691315		0.000235861	0.00162834	0.004557	0.00917199	0.0171879	0.0379548	0.0507638
35	CAACGCGUUUACUUGCCAAUCCUACCCGUCACCAC	seedF086	86	ACGCGUUUAC	0.00033763	0.0012962	0.00282594	0.00477642	0.0155128	0.0382788	0.0550367		0.000112803	0.000799543	0.00196245	0.00337668	0.00526079	0.00656927	0.00360961
35	CAGCCUAGCAUCAACGUCUACUAACUCCGCCUGUC	seedF087	87		0	0	0	0	1.11282e-05	0.0013153	0.0479893		0	0	0	0	0	1.72876e-05	0.00116228
35	GCCAUUAUAUUGUCUACUACAAUCCAUGUAAGCCA	seedF088	88		0.000180069	0	0.001475	0.00938426	0.0361779	0.00349107	0.0469658		0.00480951	0.000214512	0.00066885	0.00371167	0.00348749	0.00134843	0.00595872
35	AGCCAUGCCGCCAACUUAUAGCUCUCACUAGCACC	seedF089	89	CAACUUAUAC	0.000855328	0.00409692	0.00868459	0.0148013	0.0260512	0.049342	0.043224		0.00081013	0.0045925	0.0116057	0.0188532	0.0383821	0.0738697	0.0675513
35	UCCGACUCAGGCUUGACGCGUUUACUCCCACGAGC	seedF090	90	ACGCGUUUAC	0.000438918	0.0032405	0.00665818	0.0159701	0.00814587	0.0100061	0.00342302		0.000512741	0.00328593	0.00951826	0.0208095	0.0303759	0.0494597	0.028615
35	AUCCGACAGGCCUUCAGCGCGUUUACCUCACCUCC	seedF091	91	ACGCGUUUAC	0.000450173	0.00255768	0.00776099	0.0181392	0.0229687	0.0944309	0.191823		0.000287135	0.00230112	0.00788655	0.0206219	0.046316	0.197986	0.385557
35	CCGACCAGUCCCAACUUUUACAUCCACCACAGGCC	seedF092	92	CAACUUAUAC	0.000844074	0.00374972	0.00596893	0.0102047	0.0393383	0.0667482	0.0608928		0.000666563	0.00294466	0.00566685	0.00935958	0.0226785	0.0261993	0.0127523
35	CAGCCCACAGUGUCAACGCGUUUACUCCACGUGCA	seedF093	93	ACGCGUUUAC	0.00138428	0.00567088	0.0110005	0.0199486	0.0475398	0.0703745	0.0415628		0.00114854	0.00535304	0.0122157	0.0207224	0.031545	0.0291727	0.00883987
35	CAACGCGUUUAUUCUCCGCCCGUACACCACGGACG	seedF094	94	ACGCGUUUAC	0.000585225	0.00325207	0.00805047	0.0136662	0.0117292	0.0184141	0.0106718		0.00025637	0.00207686	0.0061593	0.0123611	0.0236506	0.0455614	0.0380769
36	CCGACCAGACCUCACCGCGUUUACUACUCCGCCACA	seedF095	95	ACGCGUUUAC	0.000709022	0.00523109	0.0128201	0.0321987	0.0242484	0.0252979	0.0100174		0.000656308	0.0036077	0.0110691	0.0218747	0.0462897	0.0688909	0.0448705
34	ACGCGUUUACUUUCAACUCGCCACCACCCUCUGG	seedF096	96	ACGCGUUUAC	0.000180069	0.00133092	0.00365304	0.0073613	0.0215443	0.0469204	0.042838		9.22933e-05	0.000828795	0.00275625	0.00632458	0.0146593	0.0151525	0.00683453
35	ACGCGUUUACUGUUUCCCCUUACACCUGCCUGUGG	seedF097	97	ACGCGUUUAC	0.000168815	0.000867991	0.0018472	0.00387733	0.0149564	0.0364103	0.0472343		4.10192e-05	0.000643535	0.0016611	0.00332979	0.00855124	0.0131126	0.00992029
35	AGCCAACCCAACGCGUUUACUCCACUACAGAGCCU	seedF098	98	ACGCGUUUAC	0.000641496	0.00326365	0.0080229	0.013374	0.0163585	0.0269328	0.015068		0.000399938	0.0028179	0.00649005	0.0118921	0.0255092	0.0444895	0.0275755
35	AGCCAUACCUCAACUUAUACCAGUACCGCCUUUGC	seedF099	99	CAACUUAUAC	0.000191323	0.00121519	0.00272944	0.00401219	0.0201866	0.0426058	0.0437945		9.22933e-05	0.000429023	0.000984901	0.00158785	0.00273219	0.00253263	0.000744841
35	UCACGACUAGAUGUCCAACGCGUUUACUCUACUAC	seedF100	100	ACGCGUUUAC	0.00128299	0.00661988	0.0102147	0.0135426	0.0339634	0.0588564	0.0420494		0.00143567	0.00804419	0.0155012	0.020776	0.0316435	0.0492609	0.0245634
35	CAACGCGUUUACUCACCACACGCAAUCCGAGGCCG	seedF101	101	ACGCGUUUAC	0.000528953	0.0043631	0.0125582	0.0329292	0.0287331	0.0360416	0.0201186		0.000246115	0.00211586	0.00812911	0.0198715	0.0331673	0.0484657	0.0279438
35	CCACGACCUGCACUCAACGCGUUUACUCCACUACC	seedF102	102	ACGCGUUUAC	0.000967871	0.00494176	0.0102285	0.0181279	0.0170039	0.0389795	0.0432407		0.000974207	0.00500202	0.0119952	0.0194829	0.0226654	0.0420001	0.0393292
35	GCGCUCACAGGACUUCAACGCGUUUACUCCAUGCA	seedF103	103	ACGCGUUUAC	0.00083282	0.00378444	0.0079402	0.0172625	0.0396944	0.062286	0.0303373		0.000317899	0.00188185	0.0051891	0.0100296	0.0139828	0.0104417	0.00216904
35	AGCCAUGCCAAAUGCGUAUACUUACUUCGCCUGGU	seedF104	104		0	0	0	0	2.22565e-05	0.00120466	0.0407574		0	0	1.47e-05	0	0	1.72876e-05	0.000212812
35	CAACGCGUUUACUCCCCAUCCUCACACUUCGUACG	seedF105	105	ACGCGUUUAC	0.000618988	0.00374972	0.00912571	0.0155767	0.0415417	0.0680143	0.0588792		0.000728092	0.00425123	0.0137298	0.0258477	0.0517409	0.0785719	0.0619527
35	UAACCUACUAUUCCAGCUCAACGCGUUUACGUACG	seedF106	106	ACGCGUUUAC	0.00049519	0.00172441	0.00290865	0.00394476	0.0222787	0.0395326	0.0274345		0.000164077	0.000643535	0.00146265	0.00198983	0.00184554	0.00210044	0.000687545
34	CAACGCGUUUACUUUUGCCCCUCCAACCCGCUGG	seedF107	107	ACGCGUUUAC	0.000405155	0.00285858	0.00625842	0.0120703	0.0387374	0.0637857	0.0539964		0.000451212	0.00246688	0.00709276	0.0138417	0.0294499	0.0290344	0.0103623
35	UCCGAUCAUGGCUCAACGCGUUUAUUCUCGGCUGC	seedF108	108	ACGCGUUUAC	0.000371392	0.00219891	0.00383225	0.00678813	0.00584232	0.00698213	0.00320488		0.00053325	0.00348094	0.00822466	0.014773	0.0229741	0.0424323	0.0341808
35	UCCGAUGGCCCAACGCGUUUACUCCAUAGACGUGG	seedF109	109	ACGCGUUUAC	0.00033763	0.00222206	0.00809183	0.0221064	0.0201421	0.0396679	0.0282399		0.000225606	0.000965302	0.00450555	0.0131516	0.0142521	0.020261	0.00757118
35	ACGCGUUUACUGUCCACACCCCAACUGGCCUCUGC	seedF110	110	ACGCGUUUAC	0.000135052	0.000567088	0.001475	0.00249498	0.00454032	0.00683462	0.00639299		0.000215351	0.000867797	0.0020139	0.00424095	0.0111127	0.0263808	0.0408189
35	GCAGCACAGGUCCUUCAACGCGUUUACACCGCUAC	seedF111	111	ACGCGUUUAC	0.000483936	0.00254611	0.00448014	0.00867622	0.00533043	0.00529806	0.00156049		0.000748601	0.00352969	0.00915811	0.0167628	0.0245635	0.0421298	0.0248498
35	ACGCGUUUACUCCCCUUACGAGCCACCGAAUGGCC	seedF112	112	ACGCGUUUAC	0.000303867	0.00247667	0.00606543	0.0132616	0.0114843	0.0135832	0.00622519		0.000143567	0.00133582	0.00513765	0.0118452	0.0229281	0.0398565	0.0299082
35	CAACGCGUUUACCUUCACCACUAACCUCGCAUUGG	seedF113	113	ACGCGUUUAC	0.000967871	0.00508064	0.0119516	0.0233651	0.0465605	0.075943	0.0555401		0.000871659	0.00447549	0.0135828	0.0274825	0.0556947	0.0826432	0.0437983
35	CCGACCAGUCCAACGCGUUUACGUACGGCCGUUCG	seedF114	114	ACGCGUUUAC	7.87802e-05	0.000856418	0.00270187	0.00823792	0.016314	0.0216471	0.0108228		0.000164077	0.0010043	0.0040425	0.0114432	0.0257982	0.0372547	0.0226481
35	AGCCAUGCCAUCACUUAUCUCUCCAUGCAAGCGCC	seedF115	115		0.000326375	0.00180542	0.00401145	0.00715901	0.0174825	0.036521	0.0292131		0.000123058	0.000438774	0.00130095	0.00270671	0.00530019	0.00460713	0.00112135
35	UCAGUCCAUGUCCUCAUCGCUACUCAACACGCUGG	seedF116	116		0.000112543	0.000821698	0.00172313	0.00450669	0.0136432	0.0339273	0.0383747		9.22933e-05	0.00054603	0.0017934	0.00403996	0.00850527	0.0163108	0.0131534
35	CAGCCACAGUCCACAACGCGUUUACGUCCACCUAC	seedF117	117	ACGCGUUUAC	0.00138428	0.00546256	0.00840889	0.013138	0.0173823	0.0190534	0.008675		0.00150746	0.00832695	0.0162582	0.0224911	0.0423818	0.0617166	0.0429716
35	CAACGUCGUUUACUCCCCAAACCUACCUCCGCACA	seedF118	118		0.000360138	0.00317106	0.00864323	0.0164646	0.0175937	0.0206391	0.0106046		0.000512741	0.00309092	0.00974611	0.0213053	0.0362607	0.0520442	0.0347865
35	CAACGCGUUUACACCCCACCAUACACUCUGGCUGC	seedF119	119	ACGCGUUUAC	0.000112543	0.000370343	0.000703038	0.00170827	0.00810136	0.0227042	0.0426199		2.05096e-05	0.00018526	0.0002793	0.000422086	0.00130699	0.00169418	0.00169431
35	CCGACCAGUGCUCAUCGUACUCGAUCCACGCGUCU	seedF120	120		0.000168815	0.000891138	0.00201262	0.00483261	0.0134874	0.0301166	0.0354047		3.07644e-05	0.00037052	0.000911401	0.00184914	0.00476164	0.00740772	0.00437082
35	AGCCAUGUCCCAACUUUUGCUCUCGCCUCGCGCCU	seedF121	121		0.000247595	0.00107631	0.00216425	0.00350645	0.0167146	0.0355499	0.033408		0.000102548	0.000487526	0.00135975	0.00229802	0.00442011	0.00325006	0.000834876
36	AGCCAUGCCAAGAUACGCAUAGCUCGCACAGCUCCA	seedF122	122		0.000450173	0.00285858	0.00616192	0.0123962	0.00684387	0.00513826	0.0014766		0.000605034	0.0027984	0.00739411	0.0127832	0.0213847	0.0352148	0.0129324
35	CCGACGAGUCUCACUUAUACCUCCACCGCGUGCCA	seedF123	123		0.000551462	0.0017707	0.00441122	0.00775466	0.0371794	0.0528454	0.0410259		0.000317899	0.00166734	0.00479955	0.00860921	0.0217525	0.0318783	0.0205527
35	UCCGACCAUGCUUCAACUUAUACCUCGGGGACUGU	seedF124	124	CAACUUAUAC	0.000101289	0.000694393	0.00137851	0.00270851	0.0156018	0.0348	0.0359417		0	9.75053e-05	0.0003528	0.000388587	0.000886649	0.000873022	0.000294662
35	CCGAUGAGCCAACGAGUUUACUCCGCGACCUCGUG	seedF125	125	ACGCGUUUAC	0.00033763	0.00201374	0.00577594	0.0141045	0.0176828	0.0255684	0.012249		0.000194841	0.00134557	0.0043365	0.0111484	0.023598	0.0339614	0.016894
35	AGCCAUGCACUCACUUACAUUCUCCACUCGACGUG	seedF126	126		0.000180069	0.000914284	0.00159907	0.00225897	0.00341637	0.0128456	0.0339113		0.000205096	0.000624034	0.00168315	0.00274691	0.00294236	0.00510847	0.00707189
35	CCGACCAGACCUCACUUAUACCUCGAGAACACCGC	seedF127	127		0.000371392	0.00180542	0.00478342	0.0102159	0.0257062	0.0351073	0.0174842		0.000307644	0.00209636	0.0062475	0.0132923	0.032274	0.0513354	0.0356623
35	ACGCGUUUACUCACACAUCGGCAUUCCGAAAUCCG	seedF128	128	ACGCGUUUAC	0.000450173	0.0034141	0.0132612	0.035559	0.0377025	0.0371356	0.0102858		0.000143567	0.00131632	0.00590205	0.0159455	0.0264681	0.0174259	0.00320854
35	CCGAUGUGCCUCAUCGCGUUUACUGUGACCGCUCC	seedF129	129	ACGCGUUUAC	7.87802e-05	0.000590234	0.00221939	0.00590028	0.0177495	0.0340502	0.0272331		5.12741e-05	0.000224262	0.000896701	0.00261291	0.00509002	0.00411444	0.000892172
35	CCGACCAGUUCUCGACUUAUACUGUGUCCGCUCGC	seedF130	130	CAACUUAUAC	0.000664005	0.00254611	0.00492127	0.00743998	0.0354323	0.0531035	0.0434924		0.00027688	0.00137482	0.0026754	0.00448885	0.0100553	0.00844497	0.00270925
35	CCGACCAGUCAUUAACUUAUGCUCACCCCGCUGCA	seedF131	131		0.000213832	0.00144665	0.00188855	0.0021803	0.0164475	0.0382051	0.0436435		0.000153822	0.000799543	0.00134505	0.00144715	0.00386842	0.0045812	0.00185801
35	CCGACCAGUGUAAGACGGUACCUACUCCGCUUGUG	seedF132	132		0	0	0	0	5.56412e-05	0.00116779	0.0323676		0	0	0	0	0	8.64378e-06	8.18506e-06
33	CAACGCGUUUACUCCAUUCCGCACGAGUCAGGG	seedF133	133	ACGCGUUUAC	0.000303867	0.00217577	0.00511426	0.0103845	0.0325723	0.0496862	0.0350859		0.00027688	0.00142358	0.0041601	0.00943327	0.0146987	0.0163022	0.00564769
35	CAUCCGAUUCAAGCCUAACGCGUUUACUCCACACC	seedF134	134	ACGCGUUUAC	0.000270104	0.00155081	0.00318435	0.00785581	0.0169928	0.034419	0.0285587		0.000143567	0.00127732	0.00355005	0.00824072	0.0111521	0.0138128	0.00478826
35	UCAGUCCACGUCGUCAACUGCAUACUCCCCACCCU	seedF135	135		0.000540207	0.00281229	0.0056243	0.0130818	0.0194076	0.0409709	0.0496505		0.000410192	0.00224262	0.00526995	0.00992236	0.0193946	0.034627	0.0304648
35	ACGAUCCAGUCCGCAACGCGUUUAUUGUCAACUGC	seedF136	136	ACGCGUUUAC	0.000371392	0.00173598	0.00282594	0.00392228	0.0105607	0.0138045	0.00609096		0.000697327	0.0026814	0.006468	0.0105789	0.0219758	0.0336589	0.0189484
35	CAACGCGUUUAUGUCUCCACACUAACGUAGCAUCG	seedF137	137	ACGCGUUUAC	0.00041641	0.00204846	0.00446636	0.00804686	0.0208877	0.0357834	0.0268304		0.000358918	0.00236938	0.0067179	0.0116844	0.0264419	0.0390612	0.0266669
35	ACGCGUUUACUUCUCACCCAGUACACACCGCAUGC	seedF138	138	ACGCGUUUAC	0.000618987	0.00352983	0.00734744	0.0134864	0.0306472	0.0556112	0.0722021		0.000728092	0.00251564	0.00782041	0.0149807	0.0275978	0.0460022	0.0489057
35	CACGCAACGGCAUCGUCGCCAACGAUCGUGUUCGG	seedF139	139		0.000281358	0.00204846	0.0062722	0.0187798	0.0238478	0.0308419	0.0123329		9.22933e-05	0.000477776	0.0020286	0.00597619	0.00547752	0.00376004	0.000802136
35	ACGCGUUUACCUCCCAUCCCUAACAUCCCGCGUGG	seedF140	140	ACGCGUUUAC	0.000483936	0.0040622	0.00831239	0.0138572	0.0202423	0.0316409	0.0241457		0.000369173	0.00280815	0.00719565	0.0129775	0.0261266	0.0411703	0.0362516
34	CAUCGUGAUGGUCCACGGCUUGCCCGAUGAUCCG	seedF141	141		7.87802e-05	0.000428209	0.000606543	0.00149474	0.0113508	0.0272402	0.0306729		1.02548e-05	0.000107256	0.00030135	0.000468984	0.00130699	0.00199671	0.000875802
35	CAACGCGUUUACUCCAACCUACCAACCCGCGUGCA	seedF142	142	ACGCGUUUAC	0.000889091	0.00545099	0.0130958	0.0249385	0.0532152	0.0618927	0.0305555		0.000687072	0.0037442	0.0118335	0.0235899	0.0354988	0.0318005	0.00918364
35	UCUACACUGCAGUUCUAACGCGUUUACUCCACUAC	seedF143	143	ACGCGUUUAC	0.00172191	0.0070018	0.0106696	0.0123175	0.0155907	0.0297847	0.0309582		0.00104599	0.00523603	0.0100916	0.0124817	0.0148694	0.0243927	0.0115164
35	UCAGCACAUGACCUCAACGCGUUUACCAUCGACAC	seedF144	144	ACGCGUUUAC	0.000483936	0.00271971	0.00580351	0.0137786	0.00951464	0.0116656	0.00983278		0.00055376	0.00391971	0.0125024	0.0289162	0.0292266	0.0429423	0.0296217
35	CCGACCAACCGCAACUUAUACCUCUCCAUGAUGCC	seedF145	145	CAACUUAUAC	0.000135052	0.00106474	0.0020264	0.002967	0.0153347	0.0293422	0.0293977		0.000164077	0.00105306	0.00262395	0.00420746	0.0121372	0.0173394	0.0113363
35	AGCCACGCCAUCAACUUGAAAUCCAAUACCGCGUU	seedF146	146		0.000866582	0.0048839	0.0123238	0.0231965	0.0224011	0.0290226	0.011645		0.000564015	0.0027789	0.00840106	0.015041	0.0225997	0.0266315	0.00883168
35	CAACGCGUUUACUGAAUACCCAACCUACCUCCUCA	seedF147	147	ACGCGUUUAC	0.00015756	0.00143508	0.00346005	0.0063723	0.020476	0.0348369	0.0256726		0.000164077	0.000848296	0.00256515	0.00497123	0.0106726	0.0125681	0.00563132
35	ACGUUACGAUCCACCACUCGCAUUCCGUAGUGCCG	seedF148	148		2.25086e-05	0.000555514	0.00113037	0.002967	0.00768961	0.0166932	0.0128028		0.000112803	0.000614283	0.00205065	0.00372507	0.0120847	0.0270032	0.0279274
35	UCAGCACAACCUCGGCGCGUUUACUCACACACUGC	seedF149	149	ACGCGUUUAC	9.00345e-05	0.000717539	0.00143365	0.00285461	0.00166924	0.00140134	0.000419487		0.000543505	0.00292516	0.0059829	0.0104382	0.019086	0.0291987	0.0220096
35	ACGCGUUUACUCCACCACCGACCCAUCGAUUGCGC	seedF150	150	ACGCGUUUAC	0.000371393	0.0025924	0.00621706	0.0158802	0.0188735	0.0345542	0.0267801		0.000164077	0.00101406	0.0031899	0.00669977	0.0116381	0.0106751	0.00333132
35	UCGACGCUAGUCCAACGUACACCCUCCAACUGACC	seedF151	151		0	0	1.37851e-05	1.12386e-05	5.56412e-05	0.000503992	0.027619		0	0	0	0	0	0	0
35	AUUCAGCUACAGUCUAACGCGUUUACUGGCCUACC	seedF152	152	ACGCGUUUAC	0.000258849	0.00107631	0.00228832	0.00304567	0.0143666	0.0274983	0.0167292		0.000420447	0.00217437	0.0048804	0.00712186	0.0150862	0.027565	0.0175406
35	AGCCAUGCUGUACACCGAUACCAACCCUGCUCAUA	seedF153	153		0	0	0	0	3.33847e-05	0.00113091	0.0317971		0	0	0	6.69977e-06	0	1.72876e-05	0.000270107
35	CCGGCCAUGCUUCAACUUACAUUCUCCAUGUGAGC	seedF154	154		9.00345e-05	0.000208318	0.000468692	0.00121377	0.00504109	0.0076828	0.0304883		3.07644e-05	7.80042e-05	0.00019845	0.000422086	0.000768429	0.000406258	0.000319217
35	CCGACCAUGACCUCACUUAUACUCCACAGCGCGUG	seedF155	155		0.000326375	0.00158553	0.00336355	0.00664203	0.0285439	0.0502394	0.0342637		0.000174332	0.00105306	0.00243285	0.00452904	0.00959552	0.010459	0.00328221
35	ACGCGUUUAUUCUCGCCCACUCCACCGACACGUCU	seedF156	156	ACGCGUUUAC	0.000326375	0.00174756	0.0035014	0.00641726	0.0182614	0.0301289	0.028609		0.000225606	0.0010043	0.00243285	0.00446875	0.00951013	0.00703604	0.002742
35	AUCCGACCAGUGACUCAACUUAUACCCCGGAUGCC	seedF157	157	CAACUUAUAC	0.000371392	0.00189801	0.00457664	0.00854136	0.0295566	0.0461706	0.0398513		0.000215351	0.000409522	0.000955501	0.00231812	0.00301461	0.00222145	0.000491104
35	AUUCCGUUAUAACCACUCGUGAUAGUGAUUCAUUA	seedF158	158		0.000123797	3.47197e-05	0.000289486	0.00431563	0.00441791	0.00145051	0.0256726		0.0020202	1.95011e-05	0.00013965	0.000629778	0.000827539	0.00045812	0.00161246
35	AGCCAACCCUCACUUAUACUCCGCCACACCGCUGG	seedF159	159		0.00015756	0.00103002	0.0030465	0.00492252	0.0111171	0.0212783	0.0165781		0.000184587	0.00127732	0.00300615	0.0058489	0.014587	0.0279713	0.023221
35	CAACGCGUUUACACCACACCGCAACCCGAAUUCCC	seedF160	160	ACGCGUUUAC	0.000168815	0.000763832	0.00143365	0.00407962	0.0112618	0.0253963	0.028995		8.20385e-05	0.000438774	0.0018081	0.00369157	0.00728366	0.011574	0.0077267
35	UCAACGCCAUCUCAUUAUACAUUCCUCAUCAGUCC	seedF161	161		0.00124923	9.25857e-05	0.000179206	0.0041021	0.00135764	0.00329439	0.00689637		0.00368148	0.000302266	0.0012201	0.00186924	0.00250889	0.00629267	0.0243014
35	ACCUUACCAACACUCAAAUUCUCUCGUCUUCCACC	seedF162	162		3.3763e-05	0	0.000275701	0.00345026	0.00547509	0.00106945	0.024196		0.00197918	0.000107256	0.0001764	0.000509183	0.000788133	0.000129657	0.00130961
35	CAACGCGUUUACCAUCCCUAUGCACUCGCUGUGGC	seedF163	163	ACGCGUUUAC	0.000292612	0.000914284	0.00257781	0.00519225	0.0173378	0.03169	0.032032		0.000184587	0.00111156	0.0031605	0.00629108	0.012643	0.0156107	0.00717011
35	GUUUCCGACCACGACCCAACGUUACUGCCCACCAC	seedF164	164		0.000247595	0.000763832	0.0017507	0.00298948	0.00191406	0.00287644	0.00151015		0.000194841	0.00109206	0.00319725	0.0057082	0.00941162	0.0236407	0.0241705
35	CCGACCAGUCCAACCGUUACUUCCACACACCUCUG	seedF165	165		0.000348884	0.00167812	0.00283972	0.00515853	0.0245823	0.0354269	0.0190279		0.000194841	0.00125782	0.0026754	0.00478364	0.00964149	0.00842768	0.00332314
35	ACGCGUUUACUCCGCCGCACUCUUGGAUCACCUCC	seedF166	166	ACGCGUUUAC	0.000123797	0.000949004	0.00275701	0.00758608	0.011195	0.0230361	0.0240618		5.12741e-05	0.000594782	0.00183015	0.00403326	0.00575994	0.00452934	0.00123594
35	ACAACGCGUUUACUCCGCCCCACUCCACUCGUGAU	seedF167	167	ACGCGUUUAC	0.000225086	0.00166654	0.00379089	0.00599019	0.00599812	0.00859245	0.00446334		0.000307644	0.00258389	0.00806296	0.013634	0.0226982	0.0402973	0.0355723
35	UCAGUCCAUCCUCCACGCGUUUACUCCACCUAUCG	seedF168	168	ACGCGUUUAC	0.000360138	0.00119204	0.0021229	0.00304567	0.00884695	0.0154762	0.00919516		0.00029739	0.00198911	0.0043365	0.00625759	0.0129451	0.023779	0.0163865
35	CAACGCUGUUUACUUUCGCCUCCUUACUCCGCCCU	seedF169	169		7.87802e-05	0.00121519	0.00170935	0.00374246	0.0101267	0.0158327	0.0142793		0.000123058	0.00109206	0.00388815	0.00750374	0.0140879	0.0222664	0.0239577
35	ACAACACGACAGUUCAACCCAACGCCACGAGCCCC	seedF170	170		0.000382647	0.00223363	0.00501776	0.012902	0.00954803	0.023577	0.0202528		9.22933e-05	0.000507028	0.0011466	0.00235162	0.00310656	0.00370818	0.00157972
35	ACGCGAUAUCCAACCGCACGCUUAUCCGCAGGCCG	seedF171	171		0.000225086	0.0011226	0.00271566	0.00625992	0.0125081	0.0235401	0.0153365		7.17837e-05	0.000448524	0.00125685	0.00239182	0.00641015	0.00749415	0.00291388
35	AUCCGACACAGCAACAACGCGUUUACUGGCACGCG	seedF172	172	ACGCGUUUAC	0.00110292	0.00594863	0.0148189	0.0329741	0.017271	0.0125752	0.00291963		0.000707582	0.00485576	0.0150455	0.0330433	0.047971	0.0409024	0.00843061
35	ACGCGUUUACUUCCCUACCUAACACCACCGGCUAC	seedF173	173	ACGCGUUUAC	0.000191323	0.00124991	0.00252267	0.00418077	0.015101	0.0267239	0.0266962		8.20385e-05	0.00104331	0.00216825	0.00446875	0.00914891	0.0112283	0.00534484
34	ACGCGUUUACUCCAACCUACGGUCGUAGAGUACG	seedF174	174	ACGCGUUUAC	0.000483936	0.00302061	0.00687874	0.0130481	0.0236698	0.0283711	0.0110912		0.000338409	0.00172584	0.0057624	0.0109608	0.0178315	0.013225	0.002521
35	UCAGCACAGCAGCAACGCGUUUACACCACCCCGCU	seedF175	175	ACGCGUUUAC	0.000348884	0.00175913	0.00355655	0.00568675	0.00373909	0.00287644	0.000805416		0.00053325	0.0036077	0.00704131	0.0114365	0.0212139	0.0330019	0.0201598
35	CCGACCAGCGUCGACUUAUACCUCACACCAUGACC	seedF176	176	CAACUUAUAC	0.000202578	0.00107631	0.00170935	0.00287709	0.0111728	0.0161769	0.0099838		0.000194841	0.00143333	0.00271215	0.00449555	0.012308	0.0246693	0.0231228
35	AUCCGACCAGUCGACAACUUAUACUGUCCACCCGA	seedF177	177	CAACUUAUAC	0.000101289	0.000370343	0.000758178	0.00102272	0.00227016	0.00549474	0.0235081		0.000194841	0.000575281	0.00121275	0.00164814	0.00199004	0.00274008	0.00545125
35	CAUCGUGUUUACUCUCGUCCUGCACUCCUGCAUCG	seedF178	178		2.25086e-05	0.000185171	0.000344626	0.000640602	0.00942562	0.022569	0.0234913		4.10192e-05	0.000126757	0.00022785	0.000401986	0.00116906	0.00145215	0.000793951
35	CCGAUGAGUCCUGUACGGUACUACCAGCGACCCUG	seedF179	179		0.000123797	0.000659673	0.00111659	0.00195552	0.0104939	0.0225936	0.0227027		0.000123058	0.000312017	0.001029	0.00141365	0.00494553	0.008687	0.00488648
35	ACGCGUUUACUUAUCCAACCCAACCUUCGAACUCU	seedF180	180	ACGCGUUUAC	0.000191323	0.000995297	0.00321192	0.0043044	0.0149675	0.0226796	0.0126517		6.15289e-05	0.000604533	0.0017934	0.00327619	0.00557604	0.00532457	0.0018089
36	CCGACCAACCUCAUGCAUACCUCAACACCGCCCAUG	seedF181	181		0	0	0	0	3.33847e-05	0.00109403	0.0226523		0	0	0	0	0	2.59313e-05	0.000515659
35	CAACGCGUUUACCUCUACUUCACCGUCCGAGGUGC	seedF182	182	ACGCGUUUAC	9.00345e-05	0.000717539	0.00177827	0.0038099	0.0146225	0.0251381	0.0157224		9.22933e-05	0.000526529	0.0028518	0.00520572	0.0117103	0.0143832	0.00567225
34	UGACGCAAGUACUCAACGCGUUUAGUCUCACUAC	seedF183	183	ACGCGUUUAC	0.00109167	0.00451355	0.00647898	0.00775466	0.00561976	0.00620771	0.00172829		0.000912678	0.00537254	0.00995191	0.0119859	0.0160779	0.0229752	0.0103868
34	GAACGCGUUUACUCUCAACCUAAGCGCCGUGUCU	seedF184	184	ACGCGUUUAC	0.000112543	0.000833272	0.00172313	0.00348398	0.00607602	0.00689608	0.00248336		0.000133313	0.000887298	0.00393225	0.00783203	0.0154343	0.0233728	0.0138
35	CGACCUAGCUAUCAACUUAUACUGCUCGUUCUGCC	seedF185	185	CAACUUAUAC	0	2.31464e-05	2.75701e-05	2.24773e-05	0.000122411	0.00161032	0.0220818		4.10192e-05	9.75053e-06	7.35001e-06	2.00993e-05	0	0.000129657	0.00199716
35	CAACGCGUUUACUAAUCCACCCAGCACACCGCUGC	seedF186	186	ACGCGUUUAC	0.00041641	0.00243038	0.00545888	0.0093393	0.016225	0.018574	0.0131216		0.000399938	0.00306167	0.00750435	0.0130779	0.0251611	0.0356383	0.0249726
35	CCGACCAGUCGUCAACUUAUACUCCGUCCACGAUC	seedF187	187	CAACUUAUAC	0.000630242	0.00234936	0.00412173	0.00649593	0.0240259	0.0260355	0.0122658		0.000410192	0.00236938	0.00546105	0.00925908	0.0229938	0.0321289	0.0233765
35	CAACGCGUUUACUCCAACCCUUCACUGACUACUGC	seedF188	188	ACGCGUUUAC	0.000135052	0.000914284	0.00197126	0.00333787	0.0103159	0.014247	0.0288607		0.000194841	0.000975053	0.002205	0.00394616	0.00666629	0.00917969	0.0128587
35	CGACCUAGUCUUAACUUAUACUCCACUCACGUGCU	seedF189	189	CAACUUAUAC	0.000202578	0.000856418	0.00155771	0.00184314	0.0197081	0.0281744	0.0212764		0.000174332	0.000838545	0.0015435	0.00171514	0.00422965	0.00554066	0.00249644
34	CAACGCGUUUACGUCCCACUCCAUUGUCGCGCUG	seedF190	190	ACGCGUUUAC	0.000281358	0.00157396	0.00417687	0.00838402	0.0229576	0.0324153	0.0232396		0.00025637	0.000965302	0.00260925	0.0057752	0.0125379	0.0124816	0.00469004
35	AGCCACGCUUUCAACUUAUACUGUGUACCCAUCAC	seedF191	191	CAACUUAUAC	0.000540207	0.00256925	0.00736122	0.0120815	0.0120853	0.0086662	0.00214778		0.000758856	0.00317867	0.00885676	0.0168566	0.0243402	0.023053	0.00662171
35	ACGCGUUUACCUCCUCGUGCAUCGAGCACCUCUUG	seedF192	192	ACGCGUUUAC	0.000202578	0.000810125	0.00227453	0.00495624	0.0101935	0.0146158	0.00854076		0.000102548	0.000828795	0.00287385	0.00601639	0.0151387	0.021402	0.0134808
35	AGCCAUGCCAGGUAGCGGUACGGACACUGCUCGUA	seedF193	193		0	0	0	0	5.56412e-05	0.00142593	0.0213771		0	0	7.35001e-06	0	0	0	0
35	AGCCAUACCUCAAGGUCGCUCCACUACUGAGCCUG	seedF194	194		0.000562716	0.00172441	0.00474206	0.00739502	0.012408	0.0213643	0.0148666		0.000287135	0.00108231	0.00265335	0.00466974	0.0107383	0.0163886	0.00789858
35	ACGCGUUUACUUCGAGCCCCGCUCACUCGCUUGGG	seedF195	195	ACGCGUUUAC	0.000191323	0.000740686	0.00180584	0.00476518	0.00889146	0.00913332	0.00250014		0.000194841	0.00111156	0.00390285	0.00931268	0.0186984	0.0220676	0.00865161
33	ACGCGUUUACUCUACAACUUCAUGUCGCCGCUU	seedF196	196	ACGCGUUUAC	7.87802e-05	0.000798552	0.00183341	0.00401219	0.0130534	0.0219913	0.0167124		5.12741e-05	0.000273015	0.000904051	0.00211043	0.00432159	0.00424409	0.00204627
35	CCGAUGAGCCCUUCGAAUACCUGCCUACACACUCG	seedF197	197		6.75259e-05	0.00028933	0.000675468	0.00122501	0.0129978	0.0212537	0.0144304		6.15289e-05	0.000263264	0.0005145	0.00113226	0.00399321	0.00371682	0.00111317
35	UCCGACCUGCCUCUUCGCUACUUACACCCCCUGUC	seedF198	198		0	0	0	1.12386e-05	0.000133539	0.00276581	0.0364115		0	0	7.35001e-06	0	0	1.72876e-05	0.000376513
35	UCAGCACAGUGCUCAACUGUUCAGCUCCCUGUCGC	seedF199	199		0.000135052	0.000439782	0.00118552	0.0021241	0.0107276	0.0210079	0.0165446		5.12741e-05	0.000380271	0.00106575	0.00215063	0.00555634	0.00809058	0.00369965
34	ACGCGUUUACAUCUCCUCCUAACUCGUCACUGGA	seedF200	200	ACGCGUUUAC	0.000180069	0.00123833	0.00248131	0.00501243	0.0166478	0.0247694	0.0141787		0.000102548	0.000887298	0.0025137	0.00418736	0.0097006	0.00943036	0.00332313
35	CCGAUGAGUCCAACGCGUUUACCCCCGAUGCUGCU	seedF201	201	ACGCGUUUAC	0.000427664	0.00240723	0.00569323	0.0118118	0.0129088	0.0197294	0.0107892		0.000143567	0.00132607	0.00396165	0.00746354	0.0137201	0.0218428	0.0125886
35	CCGACCAGUUCUCAACUUAUACUUCAUACCGGCUC	seedF202	202	CAACUUAUAC	0.000405155	0.0025924	0.00417687	0.00693424	0.0434558	0.0613641	0.0497848		0.000389683	0.00146258	0.0037485	0.00631118	0.014193	0.0119543	0.00381424
35	ACUUCCGCAUGUCAUCAACGCGUUUACUACCCCAC	seedF203	203	ACGCGUUUAC	0.000281358	0.00114575	0.0027708	0.0057317	0.0104939	0.0204301	0.0137592		0.000112803	0.00115056	0.0027195	0.00612359	0.0100618	0.0147809	0.00758755
35	CCGACCAGCGAUAGACGUUACCAUCCCCCACGUUC	seedF204	204		0.000326375	0.00219891	0.00459042	0.00994619	0.0115066	0.0224953	0.019783		0.000133313	0.00119932	0.00297675	0.00481713	0.0122686	0.0212118	0.0163046
35	CCGACGUCCAGUAACAACGCGUUUACUCCACGUGC	seedF205	205	ACGCGUUUAC	0.000236341	0.000740686	0.00154393	0.00260736	0.0121409	0.02236	0.0153868		0.000123058	0.000448524	0.0011025	0.00177544	0.00352033	0.00358717	0.00105587
35	AGCCAUGCCUUCAACUUAUACCACUCAUCACGCCU	seedF206	206	CAACUUAUAC	0.000630242	0.0031132	0.00734744	0.0135987	0.0157131	0.0240318	0.0218301		0.000584524	0.00298366	0.00762196	0.0126358	0.0214306	0.0214279	0.00996122
35	GCUCUAAGUCAAUACACGCGUUUACUCUCGCUGCA	seedF207	207	ACGCGUUUAC	0.00065275	0.00296274	0.00431472	0.00656336	0.00890259	0.00784261	0.00174507		0.000574269	0.00347119	0.00728385	0.0103109	0.0173192	0.0201227	0.00508292
35	ACGCGUUUACUCUCGGCCCCAAACACCACCGCACU	seedF208	208	ACGCGUUUAC	0.000112543	0.000960577	0.00195748	0.00416953	0.00245934	0.00312229	0.0013088		0.000184587	0.00127732	0.0034986	0.00708166	0.0132275	0.0242977	0.0202007
35	AGCCAUGCCCAACUUAUCCUCUUCCCACAGGUGCC	seedF209	209	CAACUUAUAC	0.00033763	0.00123833	0.00259159	0.00347274	0.0118516	0.0221879	0.0221489		0.000174332	0.00118956	0.0022491	0.00318239	0.00684362	0.00760652	0.00376513
36	AUCAGCACAGCAAAACGCGUUUACUCCACUCGCGUC	seedF210	210	ACGCGUUUAC	0.00119296	0.00506907	0.0099666	0.016105	0.00553073	0.00323292	0.000570503		0.000738346	0.00431948	0.0100989	0.0158986	0.0227442	0.0182643	0.00366691
35	ACCGACAACUGCCCUCAUCGUGUUUACUCCGCGCC	seedF211	211		3.3763e-05	0.000347197	0.000964954	0.00236011	0.00722223	0.0176151	0.0197662		2.05096e-05	0.000117006	0.00034545	0.000911169	0.00164851	0.00139165	0.000458363
35	UUCCGACACGUCCUCGAUGCUACAUCCCCGCUCCA	seedF212	212		0.000135052	0.000439782	0.000785748	0.0014835	0.00812361	0.0188198	0.0197495		6.15289e-05	0.000107256	0.00015435	0.000355088	0.000656777	0.000786584	0.000376513
35	AUCAGCACCGACCCCAACGCGUUUACACCCUCCAC	seedF213	213	ACGCGUUUAC	0.000191323	0.000775406	0.00194369	0.00320301	0.00220339	0.00475719	0.018793		0.000287135	0.00156984	0.00379995	0.00791243	0.0123277	0.0217391	0.0147249
35	ACGCGUUUACUCUCAUCUUACACCAGACACUGCUG	seedF214	214	ACGCGUUUAC	0.000360138	0.00292802	0.00614814	0.0118568	0.0261736	0.0302641	0.0120477		0.000328154	0.00208661	0.00659296	0.0124281	0.0255749	0.0275218	0.0115164
35	CCAAUCUCUUUAGUGUCUAGCCCUUCGGUACCAGC	seedF215	215		5.62716e-05	5.78661e-05	0.000303271	0.000516977	0.0106163	0.0182666	0.0195313		0	2.92516e-05	0.0001176	0.000227792	0.000420337	0.000587777	0.000171886
35	ACGCGUUUCCUCUCCACUCCUACACUCGGUCGGUA	seedF216	216	ACGCGUUUAC	0.000146306	0.0006481	0.00162664	0.00312434	0.0129088	0.0207743	0.0125175		0.000164077	0.00110181	0.00375585	0.00836801	0.0177724	0.023027	0.0112135
35	ACCAGUGAAUGCUUAUAGGACAGCUAAACGCUCCG	seedF217	217		5.62716e-05	3.47197e-05	0.000275701	0.00284337	0.00805684	0.00116779	0.0191957		0.00178434	0.000156008	0.0002352	0.000817372	0.000768429	0.000207451	0.00135872
35	UCAGCACAGUCCGUCAACUUUUACUAACCGCGUCG	seedF218	218	CAACUUAUAC	0.000146306	0.000717539	0.00201262	0.00407962	0.0115845	0.0191763	0.0111584		0.000112803	0.000468025	0.0012201	0.00256601	0.00568769	0.00530728	0.00156335
35	UCAGUCCAGCCGUCAACUUUGAAAUCCGCGGCACC	seedF219	219	CAACUUUGAAAUCC	0.000742785	0.00362242	0.00977361	0.0226346	0.0254725	0.0291578	0.0105543		0.000389683	0.00202811	0.00685756	0.0163474	0.0280116	0.0326389	0.0125641
35	CUCUUCACUCAUCGCGUUUACCUCCGCCAACGACC	seedF220	220	ACGCGUUUAC	9.00345e-05	0.000428209	0.000744393	0.00161836	0.00489642	0.00869079	0.00493317		0.000123058	0.000702038	0.0023814	0.00529282	0.014968	0.0282738	0.0226153
35	CGACGACCAUCAACGCGUUUACUACGCACGUGCCU	seedF221	221	ACGCGUUUAC	0.000618987	0.00333309	0.00814697	0.018791	0.0116624	0.0133005	0.00407742		0.000205096	0.000672787	0.0021168	0.00456924	0.00475507	0.00350073	0.000671175
35	ACCUACUAUCGCCGGCAACGCGUUUACUCGCAUCG	seedF222	222	ACGCGUUUAC	0.000607733	0.00395804	0.00951169	0.0187573	0.00985962	0.010633	0.00402708		0.000451212	0.00325668	0.00862156	0.0172921	0.0124065	0.0141153	0.00468186
35	UCCGGUAGCCACUUCGCGUUUACUCCACAGCUCCA	seedF223	223	ACGCGUUUAC	0	0.000162025	0.000510047	0.00106767	0.00963705	0.0186969	0.0168634		2.05096e-05	2.92516e-05	0.0001617	0.000328289	0.000505719	0.000553202	0.000155516
35	AUACCGAUAACAGUCUAACGCGUUUACUUGGUAGG	seedF224	224	ACGCGUUUAC	0.000135052	0.000856418	0.00238482	0.00514729	0.0154237	0.0191394	0.00679569		0.000112803	0.000312017	0.00115395	0.00252581	0.00134639	0.00070879	0.000180071
35	CAACGUCGUUUACUUCUCGAUACCCCACCCGUUCG	seedF225	225		0.000168815	0.00100687	0.00260538	0.00516977	0.0189625	0.0296126	0.0170815		5.12741e-05	0.00037052	0.00147735	0.00337668	0.00652837	0.00538507	0.00175979
35	AUCAGCGAGCGCCAACGCGUUUACUCCACGCCUCG	seedF226	226	ACGCGUUUAC	0.000562716	0.00210633	0.00402524	0.00799067	0.00835731	0.00783031	0.00286929		0.000266625	0.0018331	0.00447615	0.00941318	0.0164326	0.018515	0.00643346
35	CAACGCGUUUACCUCCAUACUCACAUCGACCCAUG	seedF227	227	ACGCGUUUAC	0.00049519	0.00291645	0.00649276	0.013138	0.0383479	0.0467237	0.0251189		0.000389683	0.00257414	0.00743086	0.0140561	0.0274139	0.028464	0.0103705
35	CAACGCGUUUACUCCACUACCACGUAAAUCUCUGG	seedF228	228	ACGCGUUUAC	0.000483936	0.00254611	0.00545888	0.0113398	0.0285773	0.0328824	0.0137424		0.000410192	0.00208661	0.0053214	0.0104315	0.0211811	0.0190855	0.00567225
36	CCGACCAGUCAACAACUUAUACCGCCCCACACUCGC	seedF229	229	CAACUUAUAC	0.000641496	0.00287016	0.00576215	0.00896843	0.0359108	0.0535338	0.0344819		0.000574269	0.00282765	0.00662971	0.00986206	0.022777	0.0294148	0.0129979
35	GUAUCCGAUUGCGCCCAACGCGUUUACUCCACGCA	seedF230	230	ACGCGUUUAC	0.000438918	0.00274285	0.007568	0.0198811	0.0165032	0.0195942	0.00692993		0.000184587	0.000945801	0.00432915	0.0115571	0.0106529	0.0101478	0.00212812
35	UUCAGUCCACGCCCCAACUUUUGCACUCCACUACC	seedF231	231		0.000281358	0.000636527	0.00166799	0.00267479	0.010761	0.0198155	0.0179708		0.000153822	0.000624034	0.00172725	0.00338338	0.00675824	0.00822023	0.00358506
35	ACUUAUAUUCUCACUCAUCGCCAACGAUUUGUCGG	seedF232	232		0.000123797	0.000798552	0.00199883	0.00470899	0.0149007	0.0181683	0.00595672		0	0.000146258	0.00043365	0.000850871	0.00165508	0.00100268	0.000171886
35	CAACGCGUUUACUCCACACACUAGCAACACACUCG	seedF233	233	ACGCGUUUAC	0.000382647	0.00270813	0.00639627	0.0122389	0.037491	0.0405283	0.0174339		0.000399938	0.00199886	0.0057771	0.0108	0.0198675	0.0150402	0.00441993
35	AUCCGAACCGUCUCAACUUUGAAAUCGAAACUGCA	seedF234	234	CAACUUUGAAAUCC	0.000720276	0.00291645	0.00522454	0.00799067	0.0144556	0.00744925	0.00134236		0.000728092	0.00390021	0.00964321	0.0160191	0.0214241	0.0117815	0.00181708
35	UUCCGACACGUCCGUCAACUGUACUUCCCGCCUAC	seedF235	235		0.000101289	0.000370343	0.000606543	0.000899091	0.0061094	0.0136938	0.0180212		0.000102548	0.000507028	0.000852601	0.00139355	0.00473536	0.00995763	0.00835695
35	AGCCACGCCGAUCAACUUAUACACCCCAUCGCGCA	seedF236	236	CAACUUAUAC	0.0015756	0.00711753	0.0188166	0.0345026	0.0226905	0.0161277	0.0053191		0.00143567	0.00691312	0.018647	0.0343497	0.041817	0.0404356	0.012032
35	CCGACCAGUCCUCAUCGUCGUUUACUCGCGGUACC	seedF237	237		7.87802e-05	0.000462929	0.00155771	0.0060801	0.0115511	0.0196065	0.0124504		0	9.75053e-05	0.00041895	0.00134665	0.00229215	0.00140894	0.000343773
35	AGCCAUGCCGACAACUUUUACCUCGCACGAUGGCC	seedF238	238	CAACUUAUAC	0.000641496	0.00304376	0.00585865	0.010834	0.0106609	0.00908415	0.00310421		0.00055376	0.00276915	0.00653415	0.0113695	0.0202878	0.0231999	0.00863524
35	UCCUACAGCAGGCCUCAUCGCGUUUACCACCACCG	seedF239	239	ACGCGUUUAC	0.000900345	0.00491862	0.00878108	0.0153969	0.0102491	0.0121819	0.00432911		0.000892169	0.00560655	0.0113705	0.0179085	0.0211285	0.0319733	0.0169022
35	AUCCGAACCACCUCACACGCGUUUACUCCACCUAC	seedF240	240	ACGCGUUUAC	0.000585225	0.00295117	0.00725094	0.0144866	0.0273866	0.032403	0.0140444		0.000410192	0.00331518	0.00865096	0.0168968	0.0249181	0.0253695	0.00886442
33	CGACCUAGCACAACGCGUUUACUCUGCGCUAGA	seedF241	241	ACGCGUUUAC	0.000348884	0.00160868	0.00274323	0.00483261	0.0166145	0.0177749	0.00634265		7.17837e-05	0.000429023	0.00110985	0.00129976	0.00217393	0.00121013	0.000188256
35	ACGCGUUUACUAGUUCCUAACCUUCACUCGCGGCU	seedF242	242	ACGCGUUUAC	0.000180069	0.00140036	0.00365304	0.00549569	0.0204314	0.0253102	0.0141787		0.000225606	0.00140408	0.0038661	0.00679357	0.0155262	0.0137695	0.00480463
35	CCGACCAGCACUCCACGCUGUUUACUCACCACUAG	seedF243	243		0.000180069	0.000960577	0.00221939	0.00473146	0.0158466	0.0280146	0.0188601		0.000194841	0.00111156	0.0031899	0.00604989	0.0120125	0.0114876	0.00351139
35	ACGCGUUUACUCUCUGCACCCAUCCGUCGGCUUGG	seedF244	244	ACGCGUUUAC	0.000101289	0.00111103	0.00234346	0.00530464	0.00537494	0.00781802	0.00429555		7.17837e-05	0.000624034	0.00171255	0.00440175	0.0102063	0.0171233	0.0118029
35	CGCACCAAUAACGCGUUUACUCUCAUACCGCGCCA	seedF245	245	ACGCGUUUAC	0.000517699	0.00200217	0.00347383	0.00618125	0.0144111	0.017947	0.00807094		0.000307644	0.0017551	0.0036015	0.00608339	0.0120978	0.0129484	0.00429716
35	ACGCGUUUACUGUCCACGCGCUAACCGUCACCCCA	seedF246	246	ACGCGUUUAC	0.000168815	0.00120361	0.00358412	0.00860879	0.00607602	0.010547	0.00765145		0.000123058	0.000760541	0.00246225	0.0058556	0.00973344	0.0178148	0.0162555
35	ACGAUCCACGCCUCCACUUUUACUCCCUCACCUGC	seedF247	247		0.000427664	0.00130777	0.00248131	0.0034615	0.00492981	0.00527348	0.00140948		0.000512741	0.00231088	0.0050568	0.00799953	0.0170828	0.0206673	0.00763666
35	GAUCCGACAAUCAACCCAACGCGUUUACCCCUGCG	seedF248	248	ACGCGUUUAC	0.000528953	0.00266184	0.00537617	0.0112162	0.00935885	0.00674858	0.00112423		0.000584524	0.00296416	0.00849661	0.0153358	0.0214569	0.0182297	0.002742
35	AGCCACGUCCCAACGCGUUUACUCCAGCACUCGCA	seedF249	249	ACGCGUUUAC	0.000326375	0.00167812	0.00410795	0.00703538	0.0085131	0.0067117	0.0013927		0.000440957	0.00233038	0.0059976	0.0115772	0.0193158	0.0184631	0.00479645
35	CAACGCGUUUACCCUCUGCUCCGUACACCCGUAUC	seedF250	250	ACGCGUUUAC	0.000146306	0.000891138	0.00176449	0.00312434	0.0119517	0.0201843	0.014229		7.17837e-05	0.000624034	0.00205065	0.00391937	0.00817688	0.0100095	0.00578684
35	ACGCGUUUACUCAACACUAGAUGUGCCCGAUGGCC	seedF251	251	ACGCGUUUAC	0.000112543	0.000810125	0.00215047	0.00528216	0.0110949	0.0200736	0.016058		7.17837e-05	0.00037052	0.0012936	0.002968	0.00605549	0.0071484	0.00248826
34	CAACGCGUUUACCACCAUCCUUGCAUCCCGCUGG	seedF252	252	ACGCGUUUAC	0.000202578	0.00121519	0.00283972	0.00507986	0.0132871	0.0153779	0.00699705		0.000153822	0.00117006	0.0035721	0.00693426	0.0166165	0.0236321	0.0138164
35	AGCCAUGCCGCAAACUUAUACUCCACUCAUGCGUG	seedF253	253	CAACUUAUAC	0.000731531	0.00319421	0.00578972	0.00944045	0.0151121	0.0171849	0.00553723		0.000307644	0.00194036	0.0044247	0.00566801	0.0128072	0.0116691	0.00266014
35	CAACGCGUUUACUCCAGACCUAUCCGCGAGCAUCG	seedF254	254	ACGCGUUUAC	0.00033763	0.00130777	0.00227453	0.0057317	0.017093	0.0214381	0.0106885		0.000164077	0.000838545	0.0028518	0.00535312	0.00999615	0.00657791	0.00175979
35	AGCCGAUAUCGCAUCAACGCGUUUACAUCACUGCA	seedF255	255	ACGCGUUUAC	0.000450173	0.00137721	0.00385982	0.0064285	0.00431776	0.0032698	0.000687959		0.00055376	0.00261314	0.00743821	0.0132722	0.0157167	0.0164059	0.00410072
35	AUCAGCACAGUCCUUCGUCUACUCCAACCGCGUCU	seedF256	256		0.000180069	0.000763832	0.00173692	0.00288833	0.00628745	0.0107682	0.00766823		0.000164077	0.00101406	0.002499	0.00446875	0.00916861	0.0162762	0.0134644
35	UGACCGACCAUCGACUAACUUAUACUCCAAACUGC	seedF257	257	CAACUUAUAC	1.12543e-05	0.000185171	0.000289486	0.000483261	0.011284	0.0162753	0.0101348		2.05096e-05	0.000214512	0.0003675	0.000636478	0.00180614	0.00217823	0.00064662
35	AGCCACGUCUUCAACUUAUGACUCCCCGCCGCUGC	seedF258	258		0.000315121	0.0014698	0.00289486	0.00484385	0.00845746	0.0164842	0.0137256		0.000174332	0.000799543	0.00172725	0.0030283	0.0047485	0.0045207	0.00175979
35	ACGCGUUUACUUCUACCACAAACUACCUCGCCUGG	seedF259	259	ACGCGUUUAC	0.000461427	0.00189801	0.00512804	0.00965399	0.0220005	0.0340379	0.023206		0.000153822	0.00182335	0.0048069	0.00897099	0.0184948	0.0191892	0.00769396
35	UCAGCACACCUUCAACUUAUACCUCACCACAGACC	seedF260	260	CAACUUAUAC	0.000112543	0.000694393	0.00103388	0.00168579	0.00773412	0.0146404	0.015907		0.000174332	0.000234013	0.00068355	0.000803972	0.00193093	0.0033365	0.0016452
35	CCGACCAGUACUCAAUUGCAUACUCAUCGACUGCC	seedF261	261		4.50173e-05	0.000312477	0.000661683	0.000730511	0.0112506	0.0159065	0.0103529		0.000112803	0.000468025	0.0011025	0.00140695	0.0039735	0.00488373	0.00137509
35	ACGCGUUUACUUUCACCUACACUACCACAUGUGCU	seedF262	262	ACGCGUUUAC	0.000213832	0.000937431	0.00208154	0.00389981	0.0154126	0.0189058	0.00934618		8.20385e-05	0.000341268	0.0011319	0.00205013	0.00340867	0.00211773	0.000482919
35	AGCCAUGCCCAACGCACAUUGUCCAAUCGAUGCCA	seedF263	263		0	1.15732e-05	2.75701e-05	3.37159e-05	0.000100154	0.00178241	0.0157559		1.02548e-05	2.92516e-05	2.205e-05	7.36975e-05	6.56777e-05	0.000414901	0.00257011
34	CAACGCGUUUACUGAUCCCCCGCCACACAUCUCG	seedF264	264	ACGCGUUUAC	0.000326375	0.00174756	0.00379089	0.00799067	0.0080791	0.00741237	0.00250014		0.000307644	0.00134557	0.00425565	0.00850871	0.0148957	0.0195954	0.0132107
35	CCGACCAGUUCGCAACUUUUACCCUCCAACCCAAC	seedF265	265	CAACUUAUAC	0.000438918	0.00124991	0.00223318	0.00301195	0.0151789	0.0163367	0.0058057		8.20385e-05	0.000663036	0.00116865	0.00152085	0.00307372	0.00140029	0.000327402
35	UGAUGGACCGUACACGACCAUCUACACCACCUCCA	seedF266	266		1.12543e-05	0	1.37851e-05	0.000202295	2.22565e-05	0.00151198	0.0153365		9.22933e-05	0	2.205e-05	3.34988e-05	0.000137923	7.7794e-05	0.000319217
35	CUCCGAUUCCUCCUCAACUUUUACUGUCCAACUGC	seedF267	267	CAACUUAUAC	9.00345e-05	0.000428209	0.000840889	0.000752988	0.009025	0.0153287	0.0110577		8.20385e-05	0.00037052	0.000639451	0.000777173	0.00212796	0.00243755	0.000883987
35	AGCCAUGCCACAACUUACACUGUCCCCUUGACCCA	seedF268	268	CAACUUAUAC	0	0	0	1.12386e-05	3.33847e-05	0.000749842	0.0190615		0	0	0	0	0	0	0.000114591
34	CAACGCGUUUACUUCAUCCUCGUCCCACCGUUCG	seedF269	269	ACGCGUUUAC	3.3763e-05	0.000613381	0.00141986	0.00285461	0.0112284	0.0183281	0.011494		0.000102548	0.000663036	0.0015876	0.0029814	0.00662688	0.00732128	0.00298755
35	AGCCAUUGCCGAGAACUUUGAAAUCCCAUCGAUGC	seedF270	270	CAACUUUGAAAUCC	0.000382647	0.00275443	0.00733365	0.013374	0.0165143	0.0148002	0.0038425		0.00027688	0.00150158	0.0045423	0.0088571	0.0146527	0.0114098	0.00229182
35	ACGCGUUUACUCCUCGCCCCAUACACUUCAGCUGG	seedF271	271	ACGCGUUUAC	4.50173e-05	0.000671247	0.00234346	0.004945	0.0119629	0.018365	0.0119806		0.000153822	0.000594782	0.0023079	0.00496453	0.0142652	0.019509	0.0124004
34	CAACGCGUUUACCCACCCCACUGCACUUCUCGAC	seedF272	272	ACGCGUUUAC	0.000236341	0.00143508	0.00300514	0.00545074	0.00731125	0.0125629	0.0104872		0.000164077	0.00133582	0.0034104	0.00612359	0.0113754	0.0176679	0.0156744
35	CCGAUGAGCCUUAUACGCGUUUACUGACACGCAAC	seedF273	273	ACGCGUUUAC	0.000506444	0.00270813	0.00776099	0.0163747	0.0268636	0.0189181	0.0033559		0.000348664	0.00203786	0.00559335	0.0119725	0.0240052	0.0163972	0.00266014
35	CCGACCACUUCAACGCGUUUACUCUACCUGCAUCG	seedF274	274	ACGCGUUUAC	0.000270104	0.00124991	0.00215047	0.00355141	0.0131536	0.0086785	0.0020471		0.000348664	0.0018526	0.00491715	0.00766454	0.0189743	0.0170974	0.00470641
35	CCCGACAGCUGAAAACGCGUUUACUCCGCGCGCCA	seedF275	275	ACGCGUUUAC	0.000427664	0.00277757	0.00767828	0.019263	0.00656566	0.00469573	0.000805416		0.000246115	0.00186235	0.00563745	0.0131717	0.00692243	0.00412308	0.000540214
35	UAACCGACUAUCAGUCUCCGGCACACGAGCCCCAU	seedF276	276		9.00345e-05	0.000497648	0.000703038	0.00144978	0.00869115	0.0149231	0.00926228		0	5.85032e-05	0.00012495	8.03972e-05	0.000170762	0.000121013	4.09253e-05
35	AGCCAUGCGUCAACUUUUACUGCCAAACUGCGCCG	seedF277	277	CAACUUAUAC	0.000776548	0.00260397	0.00533482	0.00914825	0.0108166	0.0094898	0.00258404		0.000646053	0.00312017	0.00690901	0.0106928	0.0182715	0.0168554	0.00527118
35	ACGCGUUUACUAGUCCCCCGUACACUCGCCGUGCU	seedF278	278	ACGCGUUUAC	3.3763e-05	0.00032405	0.000730608	0.0012812	0.00168036	0.00195451	0.00109067		0.000102548	0.000838545	0.00221235	0.00434815	0.00776968	0.0136917	0.0154125
35	ACGUACACCUUCAACCUUAACCAAUAUCGCCUGUC	seedF279	279		0.00049519	4.62929e-05	8.27103e-05	0.00490004	0.000723335	0.00272893	0.0147156		0.00230733	0.000156008	0.000882001	0.00124616	0.00355973	0.00304261	0.0119993
35	AGCCACGCCGACAACUUAUAGCUCACCCACGACUG	seedF280	280	CAACUUAUAC	0.000618988	0.00329837	0.00708552	0.0137224	0.00479627	0.00267976	0.000788636		0.000707582	0.00435849	0.0123113	0.0208028	0.0165836	0.0111591	0.00207082
35	AUUCGGCUACAGCGUCACCGCGUUUACUCCGCACC	seedF281	281	ACGCGUUUAC	0.000427664	0.00126148	0.00286729	0.00450669	0.012842	0.0200859	0.0135243		0.000174332	0.000897049	0.00219765	0.00406006	0.00592413	0.00611979	0.00273381
35	AUCAGCACAGACCUCAUCGCAACUCGAUCACGUGC	seedF282	282		0.000180069	0.000810125	0.00148879	0.00349521	0.00467386	0.00542099	0.00228201		0.000194841	0.000858046	0.0022932	0.00533972	0.0110864	0.0159823	0.00739111
35	ACGCGUUUACUCUUCGCCACCUAGCACCGGCUGUG	seedF283	283	ACGCGUUUAC	0.000315121	0.00168969	0.0042458	0.00792324	0.0141996	0.0208726	0.0117121		0.000143567	0.00114081	0.00360885	0.00804642	0.0174571	0.0213156	0.0107306
35	UCCGACACGCCAUCACUUAUACUGCCCACGUAUCG	seedF284	284		6.75259e-05	0.000381916	0.0011993	0.00189933	0.00244821	0.00274122	0.00154371		0.000153822	0.00103356	0.0024402	0.00458264	0.0077237	0.0144524	0.00825054
35	ACGCGUUUACUACUCCACUAGAUGACCCUGCUUAG	seedF285	285	ACGCGUUUAC	6.75259e-05	0.000902711	0.0021229	0.00427068	0.0100043	0.0154885	0.00927906		0.000174332	0.000468025	0.0016611	0.00363128	0.00775654	0.00865242	0.0036178
35	AUCCGACACGCUUCAACUUUUACUCAACAACGCCA	seedF286	286	CAACUUAUAC	0.000303867	0.00135407	0.00368061	0.00787828	0.0131758	0.00952668	0.0025337		0.000215351	0.00129682	0.00450555	0.00939308	0.0167216	0.0114444	0.00243096
34	ACGCUCGCAACCUCUCCGCGUUUACUCCAACUGC	seedF287	287	ACGCGUUUAC	0.000270104	0.00155081	0.00336355	0.00575418	0.00351652	0.00297478	0.000687959		0.000410192	0.00208661	0.005586	0.0111149	0.0142258	0.0135016	0.00349502
35	AUCCGACUCAGUCUUAUACGCGUUUACUCCAAGCA	seedF288	288	ACGCGUUUAC	0.000202578	0.0017707	0.00482477	0.00991248	0.0191517	0.0112107	0.00176185		0.000123058	0.000672787	0.00222705	0.00430125	0.00480761	0.00228196	0.000286477
35	AGCCAUGCCAACAUACUUAUACUCCUCAGCGAGCC	seedF289	289		0.000709022	0.00261555	0.00463178	0.00670946	0.0131981	0.016644	0.0112255		0.000666563	0.00254489	0.0050421	0.00773823	0.0148169	0.0155588	0.00671993
35	AGCCACGCCUACAACUUUGAAAUCCCGACACGCCA	seedF290	290	CAACUUUGAAAUCC	0.00131676	0.00611066	0.01475	0.0272424	0.0158577	0.00743696	0.00140948		0.0011793	0.00545055	0.0142296	0.026243	0.0324579	0.0205635	0.00320854
35	UCCGACCAGACCUCACGCGUUUAUUCCCCAACUGC	seedF291	291	ACGCGUUUAC	0.000146306	0.00128463	0.00275701	0.00452917	0.00564202	0.0045851	0.00115778		0.000328154	0.00157959	0.00463785	0.00857571	0.0171682	0.017763	0.00653986
35	UCAGUCCACGCCAAUAUCACGCGUUUACUACCCAC	seedF292	292	ACGCGUUUAC	6.75259e-05	0.000590234	0.00140608	0.00352893	0.00458483	0.00486783	0.00206388		0.000164077	0.000897049	0.00260925	0.00622409	0.00958895	0.0139251	0.00612243
35	CAACGCGUUUACCCGUCCCAACCUAUACCCGCGAU	seedF293	293	ACGCGUUUAC	0.000168815	0.00126148	0.00226075	0.00412458	0.00507448	0.00656419	0.00448012		0.000225606	0.00137482	0.00428505	0.00684716	0.011776	0.0175728	0.0130879
35	CCGAUAAGCCAAAUACGCGUUUACUCCAGGCGCCA	seedF294	294	ACGCGUUUAC	0.00121547	0.00601807	0.0148741	0.0309062	0.0163363	0.0107436	0.00226523		0.000912678	0.0046705	0.0136049	0.0291775	0.0294499	0.022422	0.00476371
35	UCAGCACAGCCCACAACUUGAAAUCCCCACCCGCC	seedF295	295		0.000123797	0.000555514	0.00121309	0.00188809	0.0037836	0.00861703	0.00761789		7.17837e-05	0.000526529	0.00130095	0.00205683	0.00551036	0.0132336	0.0139064
35	CCGAUGAGCCCAUCUGAUACCAGCUACCCGCGUCU	seedF296	296		0.000123797	0.000949004	0.00198505	0.00318053	0.00750043	0.0139766	0.0103026		0.000123058	0.00074104	0.0019992	0.00315559	0.00692243	0.00838446	0.00438719
35	ACGCGUUUACUCGCCGACCGGCCUUUCGAGUACCG	seedF297	297	ACGCGUUUAC	0.000146306	0.00114575	0.00319813	0.00814801	0.0101601	0.0111739	0.00380894		9.22933e-05	0.000682537	0.00268275	0.00623749	0.013129	0.0138473	0.00425623
35	ACGUCGUUUACUCACCCAGCCCACACUCUGCUAGU	seedF298	298		0.000146306	0.000786979	0.00166799	0.0028209	0.00731125	0.0139643	0.012249		3.07644e-05	0.00036077	0.00127155	0.00198313	0.00351376	0.00273143	0.000941282
35	ACGCGUUUACCUCCACCACAUGAUCACCUCUAGGC	seedF299	299	ACGCGUUUAC	0.000135052	0.000798552	0.00243996	0.00464156	0.007289	0.00692067	0.00347335		0.000133313	0.000780042	0.0023961	0.00552731	0.0114411	0.0165528	0.00976478
35	UUACCGAUUAACGUCCAACGCGUUUACAACUCCAC	seedF300	300	ACGCGUUUAC	7.87802e-05	0.000567088	0.000840889	0.00167456	0.008591	0.0137799	0.00812127		4.10192e-05	0.000263264	0.000639451	0.00123946	0.00223304	0.0025067	0.00104769
35	ACGCGUUUACUCGACACGUGCAACCGAGGGAUCCG	seedF301	301	ACGCGUUUAC	0.000101289	0.00111103	0.00312921	0.00942921	0.00612053	0.00367545	0.000604062		0.000174332	0.000828795	0.00379995	0.00913849	0.0149023	0.0131213	0.00333132
35	ACGCGUUUACUCCUCCCUACCCACACAUCGUGUCG	seedF302	302	ACGCGUUUAC	0.000213832	0.00119204	0.00266052	0.00537207	0.0164587	0.0233557	0.0138766		0.000194841	0.000780042	0.002352	0.00470324	0.00993047	0.00828074	0.00291388
35	AGCCAUGCCAAGAGACGUUUCACUCACCACGUGCU	seedF303	303		0.000956617	0.00474502	0.0103664	0.019027	0.0100377	0.00875225	0.00303709		0.000605034	0.00338343	0.00883471	0.0142638	0.0260806	0.0258881	0.00938008
35	UCAGCACAUGACCUCAGCGCAUAUGUCGUGCGACC	seedF304	304		0.000202578	0.000763832	0.00148879	0.00376494	0.0113842	0.0179593	0.0136921		5.12741e-05	0.000409522	0.000837901	0.00192953	0.00367139	0.00467628	0.00211993
35	AGCCAUGCCAUCACUUAUACAUCCCCCACGAACCU	seedF305	305		0.000236341	0.00107631	0.00283972	0.00415829	0.0076451	0.0101413	0.00595672		0.00025637	0.00144308	0.00344715	0.00623079	0.0126233	0.0221367	0.0161819
35	CAGCCACAGCAUCUUCGGUACCAACACCACUCGUC	seedF306	306		0	0	0	0	0	0.00039336	0.0135914		0	0	0	0	0	0	0.000278292
35	CCGACCAUCCUAACGCGUUUACUCCAGCGACGGUC	seedF307	307	ACGCGUUUAC	0.000326375	0.00143508	0.00339112	0.00766475	0.023258	0.0276458	0.0105543		0.000287135	0.00110181	0.0031164	0.00907149	0.0182256	0.0146944	0.00351958
35	ACGUUACUCAACUACUCCGCUGUGUCCGAAGUCCG	seedF308	308		0.000123797	0.000347197	0.000827103	0.00135987	0.0100377	0.0134234	0.00681247		9.22933e-05	0.000312017	0.000992251	0.00166154	0.00468939	0.004659	0.00157972
35	CAACGCGUUUACCUUCCCCACAGCACCACCACUGG	seedF309	309	ACGCGUUUAC	0.000236341	0.00150452	0.00354276	0.00675442	0.0169038	0.0245481	0.019481		0.000317899	0.00176485	0.00375585	0.00685386	0.0140813	0.0207451	0.0141274
35	AACACGACAUCAGUAGCUCAACGUCACGCGCCCCU	seedF310	310		0.000697768	0.00333309	0.00632734	0.0121265	0.00979285	0.0157467	0.0102355		0.000194841	0.000828795	0.0019257	0.00325609	0.00367795	0.00407986	0.00128505
35	GCAGCACAUCUUCAUCGCGUUUACUCCACGUCGCU	seedF311	311	ACGCGUUUAC	6.75259e-05	0.000543941	0.00122687	0.00243878	0.00862438	0.0133496	0.00723196		7.17837e-05	0.000497277	0.0015288	0.00321589	0.00707349	0.0073645	0.00234093
35	AUUCCGUCCAACCUCAUCGCGUUUACAACCGCCCG	seedF312	312	ACGCGUUUAC	4.50173e-05	0.000405063	0.00113037	0.00189933	0.00875792	0.0137061	0.00892669		0.000123058	0.000663036	0.001617	0.0028474	0.00542498	0.00476272	0.00139965
35	UCCAGCCACGGCACCAACGCGUUUACCUCACUGCA	seedF313	313	ACGCGUUUAC	0.000270104	0.00137721	0.00261916	0.00425944	0.00363893	0.00413028	0.00137592		0.00029739	0.00176485	0.003822	0.0058623	0.0115264	0.0132768	0.00444449
34	ACGCGUUUACUCCAAUCCGAAUCGAGACCGCGCC	seedF314	314	ACGCGUUUAC	0.000146306	0.000752259	0.00144743	0.00333787	0.0100599	0.0132267	0.00538622		3.07644e-05	0.000117006	0.00028665	0.000549381	0.00112309	0.000466764	0.000106406
35	AGCCAUGCCGUUCAAUGGUACAGUGCAGACCCUCU	seedF315	315		0.000191323	0.00133092	0.00299136	0.00617001	0.00438453	0.00619541	0.0031881		0.000102548	0.000468025	0.00184485	0.00350398	0.00705379	0.0132163	0.00851246
35	ACGCGUUUACUCUCUACUCGCGCAGGAGAUUGCCC	seedF316	316	ACGCGUUUAC	0.000180069	0.000960577	0.00169556	0.00472023	0.0102491	0.0132144	0.00488283		1.02548e-05	0.000195011	0.000712951	0.00180224	0.00365168	0.00268821	0.000572954
35	UUCGGCCAAAGCUUCAACGCGUUUACUCCGCGUCA	seedF317	317	ACGCGUUUAC	0.000709022	0.00318264	0.00759557	0.0143967	0.00931433	0.00928083	0.0034398		0.000522995	0.00380271	0.0117306	0.0198246	0.0228493	0.0229233	0.00855339
35	ACCGGCCAGUCCUUAACGCGUUUACAUCGCUCACA	seedF318	318	ACGCGUUUAC	0.000146306	0.000821698	0.00154393	0.00209039	0.00278206	0.00389672	0.0163768		6.15289e-05	0.000331518	0.00066885	0.000830771	0.000827539	0.00025067	0.000147331
35	AGCCACGCCGCAACGCGUUUAGUCAACCCGCUGUG	seedF319	319	ACGCGUUUAC	0.000596479	0.00262712	0.00580351	0.00940674	0.00344975	0.00232328	0.000469826		0.000492231	0.00286666	0.00651211	0.011135	0.013615	0.0145302	0.00594235
35	ACGCGUUUACUCAGCAGUCGCGCUACGAAGUUCCC	seedF320	320	ACGCGUUUAC	0.000236341	0.00151609	0.00413552	0.0130031	0.00577555	0.00652731	0.00189608		0.000143567	0.00128707	0.0045129	0.0115705	0.00933281	0.0110467	0.00437901
34	ACGCGUUUACUGUACCCAACCCUAACCCGCUGAU	seedF321	321	ACGCGUUUAC	0.000281358	0.00143508	0.00377711	0.00643974	0.0144445	0.0258265	0.0188266		0.000164077	0.000702038	0.00240345	0.00424765	0.00933937	0.0119371	0.0056968
34	UCAGCACAGCAGUCAACCAACACUGCCCAUUGGU	seedF322	322		0	0	1.37851e-05	0	4.45129e-05	0.000565454	0.0129538		0	0	0	0	0	1.72876e-05	8.18506e-06
35	AACGACUAGGCUAUCAACGCGUUUACGUCACUACG	seedF323	323	ACGCGUUUAC	0.00212707	0.00737214	0.0101182	0.0128682	0.00520801	0.00388443	0.00102355		0.00184587	0.00848296	0.0142811	0.0165484	0.0104953	0.00817701	0.00176797
35	ACGCGUUUACAUCUCACCGUGCACUCCGCUGGCAU	seedF324	324	ACGCGUUUAC	0.000191323	0.00126148	0.0024951	0.00463032	0.0102936	0.0156483	0.0102019		0.000194841	0.00117006	0.00330015	0.00615039	0.0135033	0.0163195	0.00969111
35	UGUCCGACCACAGCUCAACUUAUGCUCUACGCAUC	seedF325	325	CAACUUAUAC	3.3763e-05	6.94393e-05	0.000248131	0.000539454	0.00824602	0.0127473	0.0112255		1.02548e-05	1.95011e-05	0.00016905	0.000388587	0.000669913	0.00070879	0.000237367
35	CAACGCGUUUACUAUCGCCACCGAACACUCCGUCA	seedF326	326	ACGCGUUUAC	0.000371392	0.00195587	0.00474206	0.00806934	0.0162917	0.0170866	0.00758433		0.000317899	0.00168684	0.00463785	0.00943997	0.0181074	0.0198375	0.00864342
35	ACGCGUUUACGUCUCCAUCCUAACACCGCCUAGUG	seedF327	327	ACGCGUUUAC	7.87802e-05	0.00097215	0.0023021	0.00460784	0.00942562	0.00951439	0.00424521		0.00027688	0.00122857	0.00415275	0.00814692	0.0196836	0.0215922	0.00831602
35	ACGCGUUUACUCUCACUGCAGACAACCGAGUACCG	seedF328	328	ACGCGUUUAC	0.000146306	0.00124991	0.00296379	0.00767599	0.0062652	0.00456051	0.0012249		0.000102548	0.00123832	0.004851	0.0113561	0.0201828	0.0186792	0.00374057
35	CCGACCAACCUUAACGCUACAACCUGCCCGCUUUG	seedF329	329		7.87802e-05	0.000636527	0.000937384	0.00218029	0.00770074	0.0127104	0.00721518		6.15289e-05	0.000253514	0.000588	0.00112556	0.00270592	0.00158181	0.000474734
35	AGCCAGUGCUUCAACGCUACUACCAACUCGCUGUG	seedF330	330		0.000270104	0.00166654	0.00381846	0.00733883	0.00448468	0.0037615	0.00100677		0.000215351	0.00169659	0.0044688	0.0088035	0.0146461	0.0155761	0.00517296
35	ACGCGUUUACUGUCACCACACACACACCGUUUUGG	seedF331	331	ACGCGUUUAC	0.000236341	0.000960577	0.00224696	0.00392228	0.00674371	0.00608478	0.00224845		0.000153822	0.000877548	0.0033369	0.00627098	0.0121832	0.0161639	0.00787403
35	ACGCGUUUACUAUCCCCAUCCUCCAACUCGCUGGC	seedF332	332	ACGCGUUUAC	0.000213832	0.000671247	0.0011028	0.00216906	0.00694402	0.0129932	0.0107724		3.07644e-05	0.000273015	0.000735001	0.00119256	0.0029555	0.0025672	0.000777581
34	ACGCGUUUACCUCCAACCAUUCCCGACCGCUGGU	seedF333	333	ACGCGUUUAC	0.000112543	0.000844845	0.00191612	0.00425944	0.0109836	0.0196065	0.011796		0.000123058	0.00102381	0.0034692	0.00725585	0.0149548	0.0233468	0.0146103
35	AGCCAUGCACUCAACUUACAUCGCCCCACAGUACG	seedF334	334		0.000123797	0.000474502	0.00104766	0.00155093	0.00331621	0.00413028	0.0133733		0.000143567	0.000565531	0.00118335	0.00159455	0.00288325	0.00293024	0.00134235
35	UCAGCACACGCCGUCACGUUAUACCAUCCCCCUGC	seedF335	335		7.87802e-05	0.000370343	0.000771963	0.00122501	0.00316042	0.00706818	0.00604062		2.05096e-05	0.00054603	0.000904051	0.00150075	0.00477477	0.0112628	0.0125886
35	CAACGCGUUUACUCACAAUACAUCGACCUACUUGG	seedF336	336	ACGCGUUUAC	0.000382647	0.00269656	0.00749907	0.0164871	0.011195	0.00978482	0.00379217		0.000194841	0.00101406	0.00352065	0.00726925	0.00602922	0.00382919	0.000859431
35	AGCCAAGCUAUUCAACUUACACUGCUUCCCCUACU	seedF337	337	CAACUUAUAC	0	0	0	0	2.22565e-05	0.000590039	0.0124336		0	0	0	0	0	8.64378e-06	0.000114591
35	CUACACCAGUACUCAACGCGUUUACUCGUGGAGCU	seedF338	338	ACGCGUUUAC	0.000551462	0.00209475	0.00552781	0.0129132	0.0143332	0.0159434	0.0091616		9.22933e-05	0.000292516	0.000970201	0.00171514	0.00156313	0.0011842	0.000441993
35	ACCGACCAGCAUUCAACGCGUUUACACUCGGCUAC	seedF339	339	ACGCGUUUAC	0.000697768	0.00307848	0.00526589	0.00835031	0.00775638	0.0055685	0.00142626		0.000789621	0.00388071	0.00801886	0.0110479	0.0195326	0.0196387	0.00606513
35	ACGCGUUUACUGCAUCCAGCUACAUUGCCGCCUUG	seedF340	340	ACGCGUUUAC	2.25086e-05	3.47197e-05	9.64954e-05	0.000146102	0.000311591	0.00529806	0.0123833		1.02548e-05	9.75053e-06	6.615e-05	7.36975e-05	5.911e-05	0.000328464	0.00114591
35	CGACGACCGCCAACUUAUACUCCAACUCCGCGUGC	seedF341	341	CAACUUAUAC	7.87802e-05	0.000497648	0.000551402	0.00103395	0.00722223	0.012354	0.00812127		8.20385e-05	0.000156008	0.00037485	0.000616379	0.00127415	0.00109776	0.000245552
35	AGCCAUGCCGAGACUUUUACUUGCCCCACACCUCG	seedF342	342		0.000675259	0.00287016	0.00515561	0.00730511	0.0074893	0.00733861	0.0019632		0.000594779	0.00253514	0.00575505	0.00750374	0.0150402	0.0162589	0.00548399
34	UCAGUCACAGUCUCAUCGCGUUUACUACGGUGGA	seedF343	343	ACGCGUUUAC	0.000101289	0.000705966	0.00173692	0.00305691	0.00784541	0.0123294	0.00553723		3.07644e-05	0.000136507	0.0003381	0.000515882	0.000676481	0.000648283	0.000163701
35	AGAUUCCGACUUCAGUGCAACGCGUUUACUGUGAC	seedF344	344	ACGCGUUUAC	0.000393901	0.00221048	0.00547267	0.0123175	0.00592022	0.00384755	0.000788636		0.000215351	0.00107256	0.00397635	0.00844171	0.00855781	0.00702739	0.00114591
35	CAACGCGUUUAGUCUCCACCAACACCUCACACUCG	seedF345	345	ACGCGUUUAC	2.25086e-05	0.00032405	0.000634113	0.0012812	0.00331621	0.00363858	0.00140948		0.000112803	0.000633784	0.00205065	0.00373847	0.00878768	0.0125508	0.00757118
35	CAACGUCGUUUACUUUCAACCUCACAAACCUCGGG	seedF346	346		0.000180069	0.000925858	0.00250888	0.00460784	0.0207096	0.0198892	0.00770179		0.000143567	0.000516778	0.0016023	0.00339678	0.00621968	0.00411444	0.000834876
35	UUCCGACACGCCCCAACUUAUACAUCCAACGUGCA	seedF347	347	CAACUUAUAC	0.000213832	0.00104159	0.00217804	0.00455165	0.0129088	0.0188936	0.012098		0.000194841	0.00101406	0.0031899	0.00614369	0.0137529	0.0188089	0.0102968
35	UCAGUCCACGACCUUAACGCUACCCUCUCACCUGA	seedF348	348		0.000168815	0.000786979	0.00192991	0.00379866	0.00822377	0.0121081	0.00669502		0.000184587	0.000936051	0.00194775	0.00333649	0.00737561	0.00932664	0.00343773
35	UCCGAUGAUCCUCACUUAUACUCCCUCACGCGUCA	seedF349	349		9.00345e-05	0.000277757	0.000510047	0.000797943	0.00821264	0.012145	0.00815483		3.07644e-05	0.000302266	0.000867301	0.00148065	0.00372393	0.00503068	0.0020299
35	CAACGCGUUUACCUUCCAACACUAUACUCACUCGC	seedF350	350	ACGCGUUUAC	0.000281358	0.00179385	0.00301893	0.00500119	0.00691064	0.00575288	0.00228201		0.00029739	0.00168684	0.0046011	0.0088102	0.0148891	0.0157749	0.00656442
34	UCCGACCAGACCCAACUUUUACCAUCCCCACCAC	seedF351	351	CAACUUAUAC	0.000877837	0.003715	0.00741636	0.0116994	0.0198973	0.0191394	0.00828907		0.000861404	0.00448524	0.010731	0.0164412	0.0301789	0.0309447	0.0122612
35	UCAGUCCACGCCCUCAACUUAUUCUCACCCCACUC	seedF352	352	CAACUUAUAC	0.000225086	0.00105316	0.00268809	0.00520349	0.007723	0.0117516	0.00634265		0.000133313	0.000906799	0.0026901	0.0057551	0.00987793	0.0149019	0.00929004
35	GACGCAAAGCGCUGAACGCGUUUACUCGGACGUGC	seedF353	353	ACGCGUUUAC	0.000844074	0.00319421	0.0068236	0.0124187	0.00358329	0.00195451	0.00033559		0.000235861	0.00136507	0.0028518	0.00497793	0.00201631	0.000752009	6.54805e-05
35	CAACGCGUUUACCUCCGCCUUCAGACUACCUCGGG	seedF354	354	ACGCGUUUAC	2.25086e-05	0.000370343	0.00102009	0.00193304	0.00731125	0.00934229	0.0039264		0.000164077	0.000711789	0.00227115	0.00503153	0.0102129	0.0121186	0.00549218
35	AUCAGUCCAGUCCACAACGCGUUUACUCGUGGCAC	seedF355	355	ACGCGUUUAC	0.000112543	0.000705966	0.00113037	0.00211286	0.00211436	0.00274122	0.00105711		9.22933e-05	0.00091655	0.0022491	0.00412036	0.00769086	0.0117815	0.00618791
35	CAACGCGUUUACUCCCACACUACUGCCGACUUGGU	seedF356	356	ACGCGUUUAC	0.000438918	0.00232622	0.00536239	0.00864251	0.00751156	0.00492929	0.00120812		0.000471721	0.0026814	0.00735	0.0137814	0.0203864	0.0184112	0.00651531
35	AGCCACGCCGCAACCUUACUCAGCAACUUCGCUUG	seedF357	357		0.000258849	0.00179385	0.00408038	0.00728263	0.00352765	0.00206514	0.000402708		0.000246115	0.00196961	0.0054243	0.00948018	0.0132735	0.0118247	0.00337225
35	ACACGAAAUCCCAAGAGCCGUGAUUAACCGGCCCC	seedF358	358		0.000168815	0.00111103	0.00427337	0.0116657	0.00596473	0.00495387	0.00132558		1.02548e-05	4.87526e-05	0.0002352	0.000509183	0.000328389	0.000302532	8.18506e-06
35	GUCCGAGAUCAGCUCAUCGCGUUUACCCCCGCUCG	seedF359	359	ACGCGUUUAC	0.000146306	0.000763832	0.00191612	0.00429316	0.0034275	0.00388443	0.0014766		0.000133313	0.000867797	0.0024402	0.00515212	0.00837391	0.0116518	0.00521388
34	UCCGACAAGCCCUCAACUUUGAAAUCCACCAUAC	seedF360	360	CAACUUUGAAAUCC	0.00115919	0.00461771	0.00913949	0.0120703	0.0146002	0.00974794	0.00305387		0.00108701	0.00586007	0.0127964	0.0192551	0.0314202	0.025672	0.00659716
35	ACGCGUUUACUUUCACACUACAAUGCACCGCUGGU	seedF361	361	ACGCGUUUAC	0.000101289	0.00068282	0.00136472	0.00234887	0.00878018	0.0115918	0.00602384		3.07644e-05	0.00017551	0.0006027	0.00118586	0.00255486	0.00207451	0.000523844
35	CCGACCAGCAUCUAACUUUUACUCGCCACACGCUA	seedF362	362		0.00104665	0.00449041	0.0072923	0.0125985	0.033062	0.0292807	0.00832263		0.000594779	0.00412447	0.00925366	0.0162536	0.029844	0.0224047	0.00606513
35	ACGCGUUUACUACUUCCCCGCUAACGUCCGCGUCU	seedF363	363	ACGCGUUUAC	0.000146306	0.00103002	0.00248131	0.00482137	0.00770074	0.0121696	0.00840653		0.000184587	0.00091655	0.0025284	0.00488413	0.00901755	0.0111591	0.00555766
35	AGCCAUGUCUCACUUAUACUCCACACCAUGGCCAA	seedF364	364		0.000472681	0.00215262	0.00416309	0.00697919	0.0162806	0.0160909	0.0058896		0.00027688	0.00112131	0.0030135	0.00426105	0.00712603	0.00461578	0.000982207
35	ACGCGUUUACUGCUCCACCCGAGCACAAUGCAUCG	seedF365	365	ACGCGUUUAC	0.000191323	0.000856418	0.00206776	0.00304567	0.00507448	0.00387213	0.00157727		0.000133313	0.000984803	0.00297675	0.00558091	0.013858	0.0156712	0.00579502
35	CAACGCGUUUACUCACCGCCCCGAAACCACGUUGA	seedF366	366	ACGCGUUUAC	0.000258849	0.00209475	0.00463178	0.00800191	0.00905839	0.00690838	0.00197998		0.00027688	0.00248638	0.00679141	0.0131717	0.0233287	0.022275	0.00791495
35	CCGAUCAACCUCAGACGCGUUUACUCUCACUGCAG	seedF367	367	ACGCGUUUAC	0.000326375	0.00151609	0.00250888	0.00363008	0.0023258	0.0016349	0.00033559		0.000471721	0.00296416	0.0058065	0.00820722	0.0150074	0.0112715	0.00216904
35	ACCUACAUUAGGUCGCAACGCGUUUACUCACGCUG	seedF368	368	ACGCGUUUAC	0.00099038	0.00410849	0.00714066	0.0114072	0.00558638	0.00459739	0.0013088		0.000369173	0.00155033	0.0029694	0.00458934	0.00302774	0.00248941	0.000458363
35	AGCCAUGCCAAUACACUUAUACUCACACAGUGCCG	seedF369	369		0.00041641	0.00160868	0.0035014	0.00522596	0.00931433	0.0123048	0.00558757		0.000410192	0.00164784	0.00347655	0.00540671	0.0106529	0.0117555	0.00399431
35	CAACGCGUUUACUCUACCUCCCACUAACCGCAUCG	seedF370	370	ACGCGUUUAC	0.000191323	0.00149295	0.00384603	0.00694548	0.0242373	0.0247202	0.0128866		0.00029739	0.00148208	0.0031164	0.0057752	0.0127021	0.0114617	0.00417438
35	UCCACGACUAAGGCCUCAUCGCGUUUACUGAGGAC	seedF371	371	ACGCGUUUAC	0.000562716	0.00299746	0.00512804	0.00927187	0.00972608	0.0113337	0.00411098		0.000266625	0.00164784	0.00332955	0.00552731	0.00427562	0.00354395	0.00100676
35	AUCCGAACAGUCUCACCGCGUUUACGUCUUGCCCG	seedF372	372	ACGCGUUUAC	0.000191323	0.00127305	0.00344626	0.0080581	0.00563089	0.00475719	0.00132558		0.000164077	0.00113106	0.00412335	0.00922558	0.0150402	0.0141326	0.004821
35	ACGCGUUUACUCCAAUACCGAAACGCAUCGUAGUC	seedF373	373	ACGCGUUUAC	0.000348884	0.00179385	0.00538996	0.0123063	0.0200865	0.0194959	0.0060574		0.000123058	0.000702038	0.00232995	0.00491093	0.00788133	0.00509118	0.00105587
35	UUCAGCAAGCCAAAAGCGCGUUUACCACUCACUGC	seedF374	374	ACGCGUUUAC	0.000382647	0.00126148	0.00188855	0.00249498	0.00117959	0.000676087	0.000184574		0.000594779	0.00324693	0.00654885	0.00921218	0.0130305	0.0110035	0.00244733
35	UUCCGACAGUCCUGAACGCGUUUACCUCCAACUCG	seedF375	375	ACGCGUUUAC	0.000225086	0.00104159	0.00209533	0.00382114	0.00505222	0.00422862	0.00129202		0.000174332	0.00136507	0.0042336	0.00894419	0.0190137	0.0156193	0.00375694
35	UCCGACAGCAGCAUCACCGCGUUUACUCAGACGUC	seedF376	376	ACGCGUUUAC	0.000461427	0.00261555	0.00603786	0.0128233	0.0184729	0.018955	0.00887635		0.000205096	0.00147233	0.0039249	0.00850871	0.0118286	0.00848819	0.00166157
35	AGCCAUGCCGUCCAACUUAUACUCCGUGACGACCA	seedF377	377	CAACUUAUAC	0.00015756	0.00100687	0.00242617	0.00542826	0.00666581	0.00894893	0.00426199		0.000102548	0.000780042	0.0023373	0.00464294	0.0083148	0.0110727	0.00409253
35	ACGCGUUUACUCUGACUACUACAACCCACCGUGCA	seedF378	378	ACGCGUUUAC	0.000168815	0.00149295	0.00341869	0.00584409	0.00555299	0.00531035	0.0020471		0.000328154	0.00207686	0.0056154	0.0114365	0.0174768	0.0182557	0.00629431
34	ACGCGUUUACUCGUCCCCACUUCCACGGACGUGC	seedF379	379	ACGCGUUUAC	0.000112543	0.000567088	0.0012958	0.00221401	0.00698853	0.0118008	0.0098999		3.07644e-05	0.000516778	0.00138915	0.00245212	0.00683048	0.00983662	0.00565588
35	UCAGCACAGCAACACCGCGUUUACUACCCGCUGAC	seedF380	380	ACGCGUUUAC	0.000315121	0.000578661	0.00146122	0.00174199	0.0029935	0.00351565	0.00169473		0.000399938	0.00156984	0.0024843	0.00328959	0.00718514	0.0110295	0.00606513
34	ACGCGUUUACUCCAUUUCCCCACUAACCGCUACU	seedF381	381	ACGCGUUUAC	0.000213832	0.00123833	0.00221939	0.00364132	0.0118627	0.0159679	0.0110409		0.000174332	0.00101406	0.00212415	0.00382557	0.00630506	0.00488373	0.00145694
35	GCUUCCCACUAGUCCAUGCAAUAGGGCAUUAUACU	seedF382	382		0.000776548	4.62929e-05	0.000137851	0.007912	0.00126862	0.00263059	0.0124168		0.00298415	0.000214512	0.0013377	0.00229132	0.00760548	0.00331921	0.0110416
34	CAACGCGUUUACUCCAGCCCUGACCUAACCGCUA	seedF383	383	ACGCGUUUAC	0.000168815	0.00114575	0.00232967	0.00387733	0.014489	0.0171726	0.00745009		8.20385e-05	0.000575281	0.00140385	0.00247891	0.00480761	0.00290431	0.00067936
35	CAGCCCAUGCUUCGACUUAUACUCCACACGUGUCA	seedF384	384	CAACUUAUAC	9.00345e-05	0.000231464	0.000551402	0.00114634	0.00723335	0.0109772	0.00781924		9.22933e-05	0.000429023	0.000735001	0.00128636	0.00233156	0.00293024	0.00112135
35	GAAGCCACAGUAACUCAACGCGUUUACUCCACACA	seedF385	385	ACGCGUUUAC	0.000405155	0.00175913	0.0035014	0.00736131	0.0034275	0.00186846	0.000436267		0.000358918	0.00265214	0.00681346	0.012944	0.00893874	0.00654334	0.00114591
35	ACGACCUAGCUUUCAACUUUGAAAUCCCGCGCACU	seedF386	386	CAACUUUGAAAUCC	0.000844074	0.00398119	0.00766449	0.0102272	0.00436227	0.00201597	0.000369149		0.00125109	0.00489477	0.0106208	0.0140829	0.0124722	0.00601607	0.000613879
35	AGCCAUGCACUCAACUUAUAUCUCGACACCCGCUU	seedF387	387	CAACUUAUAC	0.000371392	0.00189801	0.00379089	0.00652965	0.00978172	0.0111985	0.00510097		0.000153822	0.000994554	0.00232995	0.00378537	0.00533303	0.00433918	0.00114591
35	AUCAGCACAGUGAUAGACGUUACUCGAACAUCCCU	seedF388	388		0.000270104	0.00105316	0.00186098	0.002967	0.00245934	0.00291332	0.00107389		0.000317899	0.00117981	0.0024549	0.00393946	0.00723769	0.0108047	0.00523844
35	AGCCACGCCACAACGUUACUGCAACCGGACCUCGA	seedF389	389		0.000180069	0.00118047	0.00270187	0.00603515	0.00277093	0.0016349	0.000218133		0.000235861	0.00152108	0.0038955	0.00645188	0.0119731	0.0151093	0.00620428
35	ACGCGUUUACGCUCCAACAGACCAUCCGGUGACCG	seedF390	390	ACGCGUUUAC	0.000123797	0.000949004	0.00192991	0.00393352	0.00520802	0.00446217	0.00132558		6.15289e-05	0.000955552	0.00256515	0.0057886	0.0122226	0.0113752	0.00237367
35	CCGACCAACCUCAACUUUUAAGCUUCCACCGCGCC	seedF391	391		0.000202578	0.00133092	0.00260538	0.0047989	0.0102602	0.011223	0.00328878		0.000102548	0.000672787	0.002058	0.00375187	0.00895187	0.00635318	0.00144057
34	CAACGUCGUUUACUCUAGCCCUCGGACUCGCUGC	seedF392	392		0.000135052	0.000601807	0.00159907	0.00329292	0.00869115	0.0123417	0.00909448		2.05096e-05	0.000253514	0.000742351	0.00171514	0.00311969	0.00254127	0.000793951
35	ACGCGUUUACUAAAUCCCCACAGCACUCCACUCGG	seedF393	393	ACGCGUUUAC	0.000180069	0.000937431	0.00192991	0.00315806	0.00923644	0.00956355	0.00333912		0.00027688	0.00133582	0.00396165	0.00710176	0.0147841	0.014971	0.00564769
35	CAACGCGUUUACUCCAAUCCUAUGCCUCACUCCAG	seedF394	394	ACGCGUUUAC	0.000101289	0.000798552	0.00173692	0.00301195	0.0115066	0.00979711	0.00303709		3.07644e-05	0.000156008	0.0004557	0.000897769	0.00162224	0.000656927	0.000204627
35	AGCCACGCCCACUCUACUCUCAUCUUCACUCGCUG	seedF395	395		0.000472681	0.00249981	0.00590001	0.0100698	0.0061094	0.00682233	0.0026176		0.000194841	0.00126757	0.003528	0.00692756	0.0102392	0.0105973	0.00375694
35	AUCCGAACAGCGCUCAUCGCGUUUACUUGUACCCC	seedF396	396	ACGCGUUUAC	0.000247595	0.000844845	0.00197126	0.00456289	0.00367232	0.00561767	0.00256726		0.000184587	0.00107256	0.00243285	0.00482383	0.00868916	0.012957	0.00914271
35	ACGAGUUUACUCGCAUUACGCCAACGAUUAUGCGC	seedF397	397	ACGCGUUUAC	0.000292612	0.0024651	0.00555538	0.0105868	0.00511899	0.0050768	0.00159405		0.000123058	0.00129682	0.00321195	0.00647868	0.00491926	0.00449476	0.00100676
35	ACGCGUUUACGUCCCAACCGCACCCGUCUUGCUCU	seedF398	398	ACGCGUUUAC	0.000101289	0.000613381	0.00165421	0.00333787	0.00693289	0.0105838	0.00642655		8.20385e-05	0.000214512	0.000639451	0.00119256	0.00248919	0.00196214	0.000638435
35	UCAGUCCAGCUAUCAACGCGUUUACGGAUGCCGCU	seedF399	399	ACGCGUUUAC	0.000438918	0.00231464	0.00591379	0.0122838	0.0101156	0.0130546	0.00750043		0.000328154	0.00164784	0.00506415	0.00945337	0.0135427	0.0139165	0.0046
35	AGCCAUGCCCUAACUUAUACUUUGUCCACGCGUCU	seedF400	400	CAACUUAUAC	0.000292612	0.00128463	0.00194369	0.00266356	0.00538607	0.00764593	0.0108563		0.000174332	0.000711789	0.00169785	0.00221092	0.00283071	0.00467628	0.00302847
35	UCAGUCCAGCAUCACUUAGUCUCUCUCCACGUGCC	seedF401	401		5.62716e-05	0.000196745	0.000413552	0.000719273	0.00560863	0.0104732	0.0103865		4.10192e-05	0.000253514	0.0006468	0.00117916	0.00319194	0.00566167	0.00365054
35	CCGACCAUGCCGCACUUAUACCUCUCCACACGCUA	seedF402	402		7.87802e-05	0.000416636	0.000882244	0.00166332	0.00604263	0.0103626	0.00684603		4.10192e-05	0.000204761	0.000705601	0.00123946	0.00349406	0.00496153	0.00257829
35	CCGACCAUUCUCAACCUUACCUCUCACCGUCGCCG	seedF403	403		4.50173e-05	0.000115732	0.000427337	0.000629363	0.00846859	0.0156975	0.0122658		2.05096e-05	1.95011e-05	0.000147	0.000194293	0.000643642	0.000509983	0.000188256
35	ACGUUGUUUACUCGCCACAGCGCGUUCCGUUGCCG	seedF404	404		4.50173e-05	0.000636527	0.00115794	0.00278718	0.00638761	0.0103134	0.00568825		3.07644e-05	0.000409522	0.00134505	0.00317569	0.00682392	0.00953409	0.00439538
35	AGCAGCACCAGACCGUCAACGCGUUUACUGCCUGC	seedF405	405	ACGCGUUUAC	0.000236341	0.00108788	0.0021229	0.00534959	0.00548622	0.00581435	0.00194642		0.000184587	0.00110181	0.00244755	0.00501813	0.00797984	0.0106146	0.00392064
35	UCAGUCCACGACCCAACGGCUAUCCUACCCGCUUG	seedF406	406		0.000112543	0.000416636	0.00126823	0.00233764	0.00684387	0.0102642	0.006544		3.07644e-05	0.000146258	0.0003381	0.000783873	0.00135296	0.00114962	0.000302847
35	CCGAUGAGCACCAACGCGUUUACCUGCCCACGCAA	seedF407	407	ACGCGUUUAC	0.000292612	0.0017707	0.00333598	0.0052372	0.00460709	0.00247079	0.000503385		0.000389683	0.00253514	0.0053361	0.0087767	0.0159137	0.0101997	0.00136691
35	AGCCAUACCUCAACCAUACUGCUCAACGUGCCUUG	seedF408	408		0.000123797	0.000416636	0.00114416	0.00194428	0.00569766	0.0102396	0.00751721		0.000133313	0.000419273	0.000940801	0.00150075	0.00268622	0.00395885	0.00222634
35	CCGAUGAGCCUUGCGUUAUACUAACAUCGCUGUCG	seedF409	409		0	0	1.37851e-05	0	0	0.000577747	0.0102019		0	0	0	6.69977e-06	6.56777e-06	0	0.000155516
35	CCGAUGAGCAACAACGCGUUUACAACUCACGUACC	seedF410	410	ACGCGUUUAC	0.000326375	0.00173598	0.00348762	0.00704662	0.0122633	0.0105715	0.00273506		7.17837e-05	0.000838545	0.0018816	0.00350398	0.00685019	0.00446883	0.00059751
35	CAACGCGUUUACCUUCCCACUAACACCUCGCAACG	seedF411	411	ACGCGUUUAC	0.000371392	0.0016434	0.00474206	0.00719273	0.0283547	0.0257773	0.00902737		0.000225606	0.00165759	0.00468195	0.0087432	0.0184751	0.0159823	0.00637616
35	CCGAUACUGACCUCAACGCGUUUACUCAAGCUUGG	seedF412	412	ACGCGUUUAC	0.00033763	0.0016434	0.00412173	0.0114297	0.00863551	0.00610937	0.00182896		0.000133313	0.00054603	0.0015435	0.00319579	0.00463028	0.00411444	0.000892172
34	ACGCGUUUACUCGGGUACCUAGCACUCCGCGUCG	seedF413	413	ACGCGUUUAC	4.50173e-05	0.000428209	0.00181963	0.00510234	0.0029156	0.0024585	0.000721518		0.000102548	0.000536279	0.0028518	0.00823402	0.00942475	0.0100181	0.00273381
35	UCCGAGAGCCGACAUAACGCGUUUACUCCACGUAC	seedF414	414	ACGCGUUUAC	9.00345e-05	0.000740686	0.00155771	0.00213534	0.00119072	0.00102028	0.000201354		0.000164077	0.00204761	0.0048069	0.00833451	0.00918832	0.0100354	0.00348684
35	AGCCACGCUUCACUUAUACUCCCUACCACGUGCCC	seedF415	415		0.000213832	0.000856418	0.00216425	0.00368627	0.00430663	0.00902269	0.00775213		9.22933e-05	0.000819044	0.00158025	0.00328959	0.00596354	0.0110035	0.00847154
35	CAACGCGUUUACCUCCAACCCCUAACGCAGGGUCU	seedF416	416	ACGCGUUUAC	0.00033763	0.0017707	0.00460421	0.00743997	0.016837	0.019164	0.00978244		0.000153822	0.00104331	0.00274155	0.00503823	0.0102851	0.00931799	0.00307758
35	UCAGCACGGUCUAACGCGUUUACUCUCGUGGCUAC	seedF417	417	ACGCGUUUAC	0.000483936	0.00260397	0.00514183	0.010407	0.00969269	0.0111247	0.00429555		0.000851149	0.00348094	0.0056742	0.00824742	0.0145476	0.0152908	0.00538577
35	CCGAUGAUCCUCAACUUAUACCCCAUACCCGUUCG	seedF418	418	CAACUUAUAC	0.000101289	0.000300904	0.000565187	0.00100024	0.00615392	0.00994462	0.0051513		8.20385e-05	0.000165759	0.00055125	0.000830771	0.00172076	0.00170282	0.000589324
35	CAACGCGUUUACUUGGUCCCUCCUUAUACCGCCAC	seedF419	419	ACGCGUUUAC	9.00345e-05	0.000636527	0.000896029	0.00171951	0.00225903	0.0024462	0.000771857		0.000153822	0.00104331	0.002499	0.00434145	0.00717201	0.00994034	0.00556584
34	ACGCGUUUAUUGCUCCCCUCGCACAGUCGGCUUG	seedF420	420	ACGCGUUUAC	3.3763e-05	0.000347197	0.000675468	0.00144978	0.0055975	0.00993233	0.00689637		0	1.95011e-05	7.35001e-05	0.000127296	0.000420337	0.000293888	5.72954e-05
34	ACGCGUUUACCAUCCCACUGCACCAUACAUCUGC	seedF421	421	ACGCGUUUAC	0.000258849	0.000856418	0.00206776	0.00387733	0.00494094	0.00781802	0.00815483		0.00027688	0.00156983	0.00338835	0.0059695	0.0104493	0.0198375	0.0193086
35	AGCCAUGCCUGCAACUUUGAAAUCCACAAGUGCGA	seedF422	422	CAACUUUGAAAUCC	0.000506444	0.00248824	0.00576215	0.0102047	0.0113619	0.00931771	0.00635943		0.000564015	0.00216462	0.00624015	0.00990896	0.0150599	0.0123606	0.00608969
33	ACGCGUUUACUCUCAAUUCAGGAUGCACUGUAG	seedF423	423	ACGCGUUUAC	5.62716e-05	0.000266184	0.000937384	0.00191057	0.00733351	0.00985857	0.00379217		0	0.000136507	0.0003822	0.00087097	0.00146461	0.00101132	0.000237367
35	CCGACCAGUGUCAACUUAUAGCGUAUCCCUUUACC	seedF424	424	CAACUUAUAC	0.000123797	0.000370343	0.000565187	0.000764227	0.00698853	0.0102151	0.00592316		7.17837e-05	0.000302266	0.00059535	0.000897769	0.00207542	0.00181519	0.00063025
35	ACGCGUUUACUCGUCCCCAUUGCACCCCGUCAAGU	seedF425	425	ACGCGUUUAC	0.000135052	0.000659673	0.00130958	0.00256241	0.00593135	0.0098217	0.00629231		2.05096e-05	0.000156008	0.0003675	0.000602979	0.00105741	0.00101132	0.000196441
35	CCGAUACAGUCAUCACCGCGUUUGCUCUCAACCAC	seedF426	426		0.000123797	0.00068282	0.00150257	0.00286585	0.00457371	0.00333126	0.000570503		0.000174332	0.00102381	0.0026754	0.00515882	0.00981225	0.00745958	0.00187438
35	ACGCGUUUACUGCUCCACUCCAUCCGCACAGCUGC	seedF427	427	ACGCGUUUAC	0.000180069	0.00113418	0.00242617	0.00561932	0.011106	0.0173447	0.0130377		0.000194841	0.000750791	0.0024108	0.00550721	0.0138514	0.0200795	0.0135299
35	CCGACCAGUCCCAACUUAUAGCUCGAAACGCUUGG	seedF428	428	CAACUUAUAC	0.000180069	0.000856418	0.00180584	0.00314682	0.0128865	0.011936	0.00377539		7.17837e-05	0.000399772	0.000808501	0.00121936	0.0019572	0.0011842	0.000245552
35	ACAACGCGUUUACUCCAAACUGCAGGAACCUCGCA	seedF429	429	ACGCGUUUAC	0.000337629	0.00232622	0.00504533	0.00882233	0.00425099	0.00223723	0.000402708		0.000399938	0.00197936	0.00588735	0.00960747	0.0127021	0.00842768	0.00131779
35	UUUCCGACACGCUUCAACGCGUUUACACACUCUAC	seedF430	430	ACGCGUUUAC	0.00033763	0.00179385	0.00401145	0.00749617	0.00889146	0.00719111	0.00191286		0.00027688	0.0018331	0.0059682	0.0112422	0.0148038	0.0131299	0.00310214
35	UCAGCACAUGCUCUUAACGCGUUUACUCCAACCAC	seedF431	431	ACGCGUUUAC	0.000303867	0.00145823	0.00259159	0.00515853	0.00903613	0.0107682	0.00604062		0.000307644	0.00173559	0.0045864	0.00801962	0.0111258	0.00924884	0.00198897
35	UCAGUCCGAGCACUGAACGCGUUUACUCGACCUAC	seedF432	432	ACGCGUUUAC	0.000202578	0.000925857	0.00170935	0.00319177	0.00313816	0.00274122	0.000687959		0.00027688	0.00130657	0.0036897	0.00643178	0.0101866	0.0110208	0.00300392
35	ACGCGUUUACUCACCACUACUACAGCAACCCUUGG	seedF433	433	ACGCGUUUAC	0.000123797	0.000902711	0.00187477	0.00295576	0.00528591	0.0096619	0.00770179		3.07644e-05	0.000253514	0.000705601	0.00152755	0.00348092	0.00447748	0.00248826
35	CUUCCGACCAGCUCCAUCGCGUUUACUCCAACCAC	seedF434	434	ACGCGUUUAC	0.000270104	0.00144665	0.00285351	0.00531587	0.0166924	0.0174062	0.00674536		0.000317899	0.0018136	0.00441	0.00726925	0.0134508	0.00987984	0.00195623
35	CAACGCGUUUACCUCCACCUAACAACCACUCUGUG	seedF435	435	ACGCGUUUAC	0.000303867	0.00223363	0.00459042	0.00860879	0.016748	0.0148739	0.0059735		0.000328154	0.00192085	0.0063504	0.012274	0.0193224	0.0160688	0.00446904
35	UCAGCACAGACCGACAACUUUUACUCGUCGACUAC	seedF436	436	CAACUUAUAC	0.000191323	0.00149295	0.00268809	0.00461908	0.0107276	0.0101536	0.00424521		0.000205096	0.00111156	0.00274155	0.00509183	0.0113228	0.0109776	0.00319217
35	ACGCGUUUACUCUGAGUCCCAACAGUGUCGACUCG	seedF437	437	ACGCGUUUAC	6.75259e-05	0.000532368	0.00150257	0.00356265	0.00237031	0.00162261	0.000453046		4.10192e-05	0.000516778	0.00191835	0.00458934	0.00956268	0.00741636	0.00188256
35	AGCCAUGCCGAGAGACGAUACUUACACUCGCCGUG	seedF438	438		0.000146306	0.000624954	0.00126823	0.00164084	0.00112395	0.00432696	0.0145982		8.20385e-05	0.000750791	0.00125685	0.00149405	0.00246291	0.00208315	0.00067936
34	AGCCACGCCGAACAACUUAGAAAUCCCAACGUAC	seedF439	439	CAACUUUGAAAUCC	0.000731531	0.00449041	0.0093187	0.0170827	0.00983736	0.00705589	0.002131		0.000574269	0.00351994	0.00912136	0.0169571	0.0214635	0.016985	0.00419075
35	ACGUGUUUACUCCGUGCACAACUGACCGAUGUCCC	seedF440	440	ACGCGUUUAC	0.000281358	0.00172441	0.00439743	0.0114634	0.0100377	0.0119606	0.00590638		0.000102548	0.00107256	0.00357945	0.00923898	0.0124985	0.0187138	0.00908542
35	CAAUCAGCAUGUUAGCCAAACGCCACGCGCCCCAG	seedF441	441		0.000315121	0.00166654	0.00405281	0.0110701	0.00691064	0.00641668	0.0018793		0.000194841	0.00105306	0.00277095	0.00656577	0.0089059	0.00909325	0.00250463
35	CAACGUCGUUUACUGUCCCCUACCGCCAUCUGUGG	seedF442	442		0.000112543	0.000821699	0.00252267	0.00528216	0.0127084	0.015759	0.00877568		0.000164077	0.00103356	0.00340305	0.00728265	0.0148957	0.018757	0.00865979
35	ACGCGUUUACUCUCGCUACAACCUCUGCGUCUGGG	seedF443	443	ACGCGUUUAC	2.25086e-05	0.000231464	0.000634113	0.00126997	0.000511899	0.000405652	0.000100677		0.000102548	0.000936051	0.0031458	0.00684046	0.0110076	0.00919698	0.00245552
35	ACGCGUUUACUCGCCAUGCUACCCAUCCGCUGCAG	seedF444	444	ACGCGUUUAC	0.000213832	0.00152767	0.00398388	0.0067769	0.00640986	0.00429008	0.00124168		0.00029739	0.00163809	0.0047334	0.0086293	0.0125444	0.0128274	0.00422349
35	AGCCAUGCCCACCAACUUAUACACUUCCUUGCUGC	seedF445	445	CAACUUAUAC	0.000168815	0.000532368	0.00104766	0.00165208	0.00274867	0.0027781	0.00206388		0.000184587	0.00091655	0.0018522	0.0029747	0.00579934	0.00936121	0.00505837
35	AGCCAUGCCGUCACGUUUAGGCAUCCCACCGUACA	seedF446	446		0	2.31464e-05	2.75701e-05	7.86704e-05	0.000111282	0.000184387	0		0.000123058	0.000477776	0.00133035	0.00265981	0.00643642	0.00931799	0.00381424
35	CUACACCAGUAACUCAACUUACACUGUCCUCUAGG	seedF447	447	CAACUUAUAC	0	0	0	1.12386e-05	2.22565e-05	0.000602332	0.0092455		0	0	0	0	6.56777e-06	8.64378e-06	5.72954e-05
35	CGACCUAGCUCACAACUUUGAAAUCCCGUCCCUGG	seedF448	448	CAACUUUGAAAUCC	0.000202578	0.000856418	0.00154393	0.00147226	0.0105162	0.00924395	0.00271828		6.15289e-05	0.000253514	0.00049245	0.000549381	0.00124131	0.000821159	0.000106406
35	CCGACCACCUCAUCGCGUUUACCACUCUCACGCGC	seedF449	449	ACGCGUUUAC	0.00015756	0.000925857	0.00176449	0.00409086	0.0074893	0.00741237	0.00208066		0.000184587	0.000663036	0.00190365	0.00448885	0.0106464	0.0102256	0.0030121
35	ACGCGUUUAUCUCACCCUCCUCCACUCCAGCUUGC	seedF450	450	ACGCGUUUAC	2.25086e-05	0.000300904	0.000923599	0.00150598	0.0058312	0.0091702	0.00577215		5.12741e-05	0.00018526	0.000661501	0.00152755	0.00367795	0.00420952	0.00186619
35	ACGCGUUUACUCUCAAUCCUGCACCAUGGCCAACU	seedF451	451	ACGCGUUUAC	0.000135052	0.000775406	0.00228832	0.00511358	0.00845746	0.0106699	0.0051513		4.10192e-05	0.000409522	0.0012054	0.00272011	0.00600951	0.00535914	0.00196441
35	UCCGACCACGCUUCAACUUUUACUCCGAACGUCUC	seedF452	452	CAACUUAUAC	0.000292612	0.00163182	0.0045215	0.010407	0.0102491	0.00853099	0.00255048		0.000164077	0.00073129	0.00246225	0.0057149	0.00855124	0.00519491	0.00104769
35	GAUCAGCACCAGUCCCAUCGCGUUUACUUCCCCCG	seedF453	453	ACGCGUUUAC	0.000281358	0.00111103	0.00192991	0.00385485	0.00496319	0.00495387	0.00172829		0.000440957	0.00156008	0.0039984	0.00734965	0.00918832	0.0126372	0.00669538
35	GACGCACAGACCAAAGCGCGUUUACUGUCACCUGC	seedF454	454	ACGCGUUUAC	0.00101289	0.00452513	0.00588622	0.00775466	0.00287109	0.00126613	0.000117456		0.000635798	0.00356869	0.0056742	0.00731615	0.00974001	0.00622352	0.000753026
35	CAACGCGUUUACUUUGUACCCAACACUCGCAAUGG	seedF455	455	ACGCGUUUAC	0.000168815	0.0011226	0.00246753	0.00545074	0.0136543	0.0119852	0.00419487		0.000133313	0.00073129	0.00225645	0.00421416	0.00707349	0.00439104	0.00108861
34	CCGACCGGCCGUCAACUUAUACCAGUACCGCACA	seedF456	456	CAACUUAUAC	0.000112543	0.000567088	0.000785748	0.00157341	0.00353878	0.00351565	0.00105711		0.000174332	0.000965302	0.0021462	0.00406006	0.00783535	0.0111678	0.00486193
35	UCCGACAGUUUCACCGCGUUUACUCGCAACUUGCA	seedF457	457	ACGCGUUUAC	0.000236341	0.000740686	0.00137851	0.00229268	0.00348314	0.0019668	0.00031881		0.000225606	0.00146258	0.0037485	0.00667297	0.0090701	0.00540236	0.000753026
35	UCAGCGAAGCCUAACGCGUUUACUCCAAACGUGCA	seedF458	458	ACGCGUUUAC	0.000326375	0.00127305	0.00321192	0.00470899	0.00252611	0.00153656	0.000268472		0.000369173	0.0017551	0.00425565	0.00743674	0.00904382	0.00605929	0.00107224
35	ACGCGUUUACUUCAUCCCGCCUACCUCGCAGCUAA	seedF459	459	ACGCGUUUAC	0.000225086	0.00216419	0.00537617	0.0111038	0.0107276	0.0103257	0.00350691		0.000143567	0.0010043	0.0031017	0.00602979	0.0107777	0.00880801	0.00260285
35	UCCGACCAGACCCCAACUUAUACUCCUUACCGCGC	seedF460	460	CAACUUAUAC	0.000247595	0.0014698	0.00308785	0.00620373	0.00840182	0.00795324	0.00266794		0.000246115	0.00127732	0.00359415	0.00722905	0.0135427	0.0150402	0.00617154
34	ACGCGUUUACUCUGCCCGCCCUGCUCCACAAUCG	seedF461	461	ACGCGUUUAC	0.000236341	0.00175913	0.00456285	0.00866499	0.00652115	0.00603561	0.00201354		0.000143567	0.00139433	0.00371175	0.00793253	0.0152438	0.0133114	0.00644164
35	CCGACCAGUCCCAACUUUGAAAUCCUGUGACGUAC	seedF462	462	CAACUUUGAAAUCC	0.000382647	0.00160868	0.00352897	0.00604638	0.0229353	0.0164351	0.00387606		0.000440957	0.00226212	0.00482895	0.00763104	0.0161107	0.010822	0.00226726
35	UCACCUUAACGCGUUUACUUCAGUUACACGUCUCG	seedF463	463	ACGCGUUUAC	1.12543e-05	0.000567088	0.00114416	0.00228144	0.00362781	0.00345419	0.00159405		7.17837e-05	0.000487526	0.00137445	0.00340348	0.00717858	0.00892038	0.00401068
35	GGCGACGUCAUGCAUCACCGCGUUUACCUCACUAC	seedF464	464	ACGCGUUUAC	0.000405155	0.00156238	0.00255024	0.0041021	0.00371683	0.00500304	0.00224845		0.000338409	0.00128707	0.0026754	0.00380547	0.00642985	0.00890309	0.00320036
35	CAACGUGUUUACUCCAUAUGCGCGUGACCGUGUGC	seedF465	465	ACGCGUUUAC	2.25086e-05	0.000162025	0.000151636	0.000449545	0.00446242	0.00888747	0.0066279		3.07644e-05	0.000204761	0.00043365	0.000462284	0.00143834	0.00166825	0.000548399
35	AGCCAUGUCGCAACGUUAUGCUGCUCACUCGCUUG	seedF466	466		0.000382647	0.00122676	0.00238482	0.00415829	0.00689951	0.00865391	0.00486605		0.000246115	0.000867797	0.002205	0.00339678	0.00792073	0.00887716	0.00364235
35	UUCAGUCCAGUCCGCAACUUAUACGCCCCGCUGUA	seedF467	467	CAACUUAUAC	7.87802e-05	0.000300904	0.000592758	0.000842897	0.00409519	0.00886288	0.00832263		9.22933e-05	0.000234013	0.0004557	0.000803972	0.00145805	0.00191892	0.00103132
35	UCCGACCAGUCUGCACCGCGUUUACUCAACCCCAC	seedF468	468	ACGCGUUUAC	0.000540207	0.00328679	0.00515561	0.0085526	0.00505222	0.00384755	0.00112423		0.000687072	0.00317867	0.00765871	0.0108469	0.0162027	0.0168727	0.00680179
35	ACCAUACUCUCAUCGCGUACCUCUUGGAUGUGCCG	seedF469	469		6.75259e-05	0.000219891	0.000675468	0.0011351	0.00548622	0.00882601	0.00454724		0	9.75053e-05	0.00028665	0.000415386	0.00110995	0.00140894	0.000433808
35	ACGCGUUUACCUCCAAUCACUCGCCAACCGCACCG	seedF470	470	ACGCGUUUAC	0.000101289	0.000497648	0.00122687	0.00302319	0.0106275	0.0107559	0.00399352		1.02548e-05	0.000136507	0.0005145	0.00109876	0.00255486	0.00169418	0.000343773
35	AUCCGACAUUGCCGCCAACGCGUUUACUCGUGACU	seedF471	471	ACGCGUUUAC	9.00345e-05	0.000266184	0.000716823	0.00332664	0.00647663	0.00876454	0.00320488		4.10192e-05	0.000126757	0.00030135	0.000783873	0.000702752	0.000579133	0.000163701
35	ACCGAUACAGCUCCAACGCGUUUACUCAAGUGCGU	seedF472	472	ACGCGUUUAC	0.000348884	0.00184014	0.00443879	0.00922692	0.00839069	0.0050645	0.00114101		0.00027688	0.00213537	0.0052479	0.0113293	0.0161633	0.0107442	0.00207082
35	CCGACCAGUAGCUCAACUUUGAAAUCCUCUAUCAC	seedF473	473	CAACUUUGAAAUCC	0.000528953	0.00157396	0.00183341	0.00236011	0.00722223	0.00384755	0.000771857		0.000861404	0.0027789	0.0038955	0.00531962	0.00966776	0.00520355	0.000859431
35	ACGCGUUUACAUCACCCUGUGACUACCGCAGUGCU	seedF474	474	ACGCGUUUAC	6.75259e-05	0.000185171	0.000634113	0.0012812	0.00530817	0.00870308	0.00459758		2.05096e-05	0.000214512	0.00044835	0.00087767	0.00278474	0.00317227	0.00113772
35	ACGCGUUUACCUUCCCCUUACAGUGUAUCCUCGUG	seedF475	475	ACGCGUUUAC	6.75259e-05	0.000543941	0.000978739	0.0018319	0.00551961	0.00870308	0.00555401		5.12741e-05	0.000399772	0.0011319	0.00171514	0.00430846	0.00545422	0.00276655
35	CGACCUAACCUCACUUAUACUCACUAACUGUCGCU	seedF476	476		5.62716e-05	0.000196745	0.000551402	0.000584409	0.00712207	0.00870308	0.0064601		3.07644e-05	0.000146258	0.00028665	0.000455584	0.000820972	0.000924884	0.000482919
35	CAACGCGUUUACGUCCCCACAACCGAACGUGGCCA	seedF477	477	ACGCGUUUAC	0.000168815	0.000844845	0.00197126	0.00376494	0.00785654	0.0106945	0.00619163		0.000164077	0.000906799	0.0022491	0.00356428	0.00699468	0.00813379	0.00346228
35	AGCAGCUAAAUGCCCAACGCGUUUACUCGCGACCA	seedF478	478	ACGCGUUUAC	0.000528953	0.00189801	0.0050729	0.00863127	0.00287109	0.00174553	0.000419487		0.000246115	0.00110181	0.00331485	0.00604319	0.00353346	0.00203129	0.000286477
34	GGUCCGAUUACUCAGACAACGCCACGCGCCCCAU	seedF479	479		5.62716e-05	0.00035877	0.000827103	0.00284337	0.0062652	0.00862933	0.0031881		2.05096e-05	6.82537e-05	0.0002499	0.000716875	0.00122161	0.00120148	0.000311032
35	ACGCGUUUACUCACGGACGACCAGCGAUCAGAGCC	seedF480	480	ACGCGUUUAC	0.000247595	0.00121519	0.00343248	0.00788952	0.00557525	0.00481865	0.00120812		9.22933e-05	0.000770292	0.0024255	0.00513202	0.00931967	0.00783991	0.00157972
34	ACAACGCGUUUACUAUCCAGCCCUACCUCCGCGG	seedF481	481	ACGCGUUUAC	9.00345e-05	0.000705966	0.00136472	0.0026186	0.00230355	0.00238474	0.00067118		8.20385e-05	0.000936051	0.00244755	0.00469654	0.00721141	0.00887716	0.00261922
35	UCCGACCAGCCCCAUCGCGUUUACGUACACCGCUA	seedF482	482	ACGCGUUUAC	0.000101289	0.00068282	0.00275701	0.00857508	0.00525253	0.00591269	0.00281895		7.17837e-05	0.000536279	0.0027048	0.00763774	0.00689616	0.00758924	0.00234093
35	AGCCAUGCCGCGACGUUACUGGGUACAGACUCUCG	seedF483	483		0.000135052	0.000879565	0.00166799	0.00388857	0.00164698	0.000848182	0.000100677		8.20385e-05	0.00054603	0.00218295	0.00434815	0.00845929	0.00857463	0.00224271
35	UUUCAGCAACUGCCCCAACUUUGAAAUCCAUUGCG	seedF484	484	CAACUUUGAAAUCC	0.000303867	0.00143508	0.00392874	0.00502367	0.00837956	0.00714194	0.00166117		0.000410192	0.00224262	0.00618135	0.0101435	0.0128006	0.00994034	0.00188256
35	GUCCGAUAACAGCCACAUCGCGUUUACACAACUAC	seedF485	485	ACGCGUUUAC	0.000247595	0.00115732	0.0020264	0.00310186	0.00699966	0.00732632	0.00288607		0.000246115	0.00142358	0.0039984	0.00695436	0.00979912	0.0108652	0.00343773
35	AGCCACGCCGCACAACUUUUACUCCAAACCGCGCU	seedF486	486	CAACUUAUAC	0.000405155	0.00326365	0.00791262	0.015116	0.00968157	0.00763363	0.00182896		0.000307644	0.00165759	0.0047334	0.00908489	0.0131684	0.0115481	0.00271744
35	CCGACCAGCUAGCAACGCCGUUUACUACCCGCUGC	seedF487	487		0.00041641	0.00245352	0.00616192	0.013093	0.0070553	0.00630605	0.00127524		0.000235861	0.00140408	0.00421155	0.00901119	0.0147381	0.0145302	0.00476371
35	GCACCGAUAGCAGCUUCACCGCGUUUACUAACUGG	seedF488	488	ACGCGUUUAC	0.000191323	0.000810125	0.00137851	0.00266356	0.00852423	0.00950209	0.00369149		0.000133313	0.00037052	0.000962851	0.00122606	0.00200974	0.00140029	0.000278292
35	CCGACCAGACCAAGACGCGUUUACCUCGCUUCACG	seedF489	489	ACGCGUUUAC	0.00033763	0.00142351	0.00289486	0.00603515	0.0101044	0.00560537	0.00100677		0.000451212	0.00145283	0.00360885	0.00556081	0.0124788	0.00690638	0.0010395
35	UCAGCUAACCUCAACUUUUACUCCAAUCACGUGCC	seedF490	490	CAACUUAUAC	5.62716e-05	0.000347197	0.000882244	0.000854136	0.00659905	0.00845723	0.00454724		0.000112803	0.000438774	0.000992251	0.00153425	0.00332329	0.00371682	0.00113772
35	UGACGACCUGCAGCUCAACGCGUUUACACACCGGG	seedF491	491	ACGCGUUUAC	0.000180069	0.000891138	0.00177827	0.00376494	0.0056754	0.00842035	0.00429555		6.15289e-05	0.000126757	0.00037485	0.000663277	0.000637074	0.000769296	0.000147331
35	ACGCGUUUACAUUUCCCUCCUACUCCCCGCAGGUG	seedF492	492	ACGCGUUUAC	0.00015756	0.000671247	0.00190234	0.00378742	0.0130757	0.0149968	0.0067118		4.10192e-05	0.000165759	0.000830551	0.00168834	0.00353346	0.00212637	0.000392883
35	CAACGCGUUUACUCACACCUGCCCGACCUUGAGAC	seedF493	493	ACGCGUUUAC	0.000146306	0.000763832	0.00213668	0.00440554	0.00402842	0.00329439	0.00231557		0.000225606	0.00142358	0.0047775	0.0110077	0.012886	0.00960324	0.00207082
35	ACGCGUUUACUCUGCCUCCUCACACUCGACUCGCA	seedF494	494	ACGCGUUUAC	0.000168815	0.00124991	0.00242617	0.0047427	0.00694402	0.00488012	0.00181219		0.000194841	0.00151133	0.0043071	0.0086159	0.0176345	0.0150834	0.00428897
35	UUCAGCACAUGACCCCAUCGUCUACUCGUCCCUAC	seedF495	495		0.000202578	0.000601807	0.00130958	0.00210162	0.00903613	0.0170497	0.0154036		0.000225606	0.000906799	0.00202125	0.0030216	0.00570739	0.00920562	0.00521388
34	CAACGCGUUUACUGUCGCUUAUCUCGAUGCCUUG	seedF496	496	ACGCGUUUAC	5.62716e-05	0.000219891	0.000634113	0.000966522	0.00837956	0.00770739	0.0040942		4.10192e-05	0.000224262	0.00066885	0.00142035	0.00296207	0.00217823	0.000744841
35	CAACGCGUUUCCUCUGCCCACACUAACGACCCAUG	seedF497	497	ACGCGUUUAC	0.000135052	0.000671247	0.00151636	0.00259612	0.00594248	0.00835889	0.00464792		6.15289e-05	0.000224262	0.000698251	0.00130646	0.00269279	0.0022906	0.000810321
35	CCGACCGGCGUCAACUUAUAGGCAUCCCCGACUAC	seedF498	498	CAACUUAUAC	0.000247595	0.00128463	0.00215047	0.00374246	0.00500771	0.00625688	0.00243303		0.000153822	0.000789793	0.0015582	0.00235162	0.00503748	0.00835853	0.00315943
35	GUUCCGAGACACCCGACGCGUUUACUCUCAACUGC	seedF499	499	ACGCGUUUAC	0.000135052	0.000879565	0.0020264	0.00257365	0.00330509	0.00291332	0.000536944		0.000153822	0.00132607	0.0028812	0.00483053	0.00896501	0.00929206	0.00206264
35	AGCCAUGCCAUCCAACUUAGAAAUCCAGAUGCGUG	seedF500	500	CAACUUUGAAAUCC	0.000427664	0.00115732	0.00314299	0.00577666	0.00830166	0.00492929	0.00119134		0.000102548	0.000351019	0.000823201	0.00146055	0.00179957	0.000760652	8.18506e-05
35	CCGAAUCCAACCAUCAACUUUGAAAUCCACGCUCC	seedF501	501	CAACUUUGAAAUCC	6.75259e-05	0.000462929	0.00155771	0.00255117	0.00825715	0.00677316	0.00162761		0.000123058	0.000604533	0.001911	0.00412706	0.00736247	0.0057654	0.00119502
35	ACGAUCGCAACCUCAUCGCGUUUACUUCCACGACC	seedF502	502	ACGCGUUUAC	7.87802e-05	0.000578661	0.000978739	0.00246126	0.00312703	0.00309771	0.00120812		0.000112803	0.000750791	0.0023961	0.00504493	0.00832137	0.00649148	0.00162883
35	GUAUCUGCACUACCGGCCCACUUACACUGUCCCCA	seedF503	503		0	0	0	1.12386e-05	3.33847e-05	0.000381067	0.00823873		0	0	0	0	0	8.64378e-06	5.72954e-05
35	GGGCGCAUCAGCACUUAACGCGUUUACUCACGUAC	seedF504	504	ACGCGUUUAC	0.000709022	0.00268499	0.00340491	0.00503491	0.00806797	0.0108666	0.00500029		0.000164077	0.000789793	0.00109515	0.00127296	0.00201631	0.00235975	0.000753026
35	CCGACCAGUCGUCAACGCGUUUAGUCUCAUCGAAC	seedF505	505	ACGCGUUUAC	0.000371393	0.00270813	0.00594136	0.0123175	0.00733351	0.00399506	0.000503385		0.000317899	0.00176485	0.00432915	0.0087767	0.0130502	0.00657791	0.000982207
35	CAACGUCGUUUACUAUUCCCCUCUACCGCCCGCAC	seedF506	506		0.00015756	0.000543941	0.00117173	0.00178694	0.00541945	0.0103994	0.00953075		3.07644e-05	0.000302266	0.000735001	0.000971467	0.00218707	0.0029821	0.00153061
35	AGCCACGCACUCAACUUUUACUUCCGCGUCGCGCC	seedF507	507	CAACUUAUAC	0.00015756	0.00115732	0.00274323	0.00567551	0.00397278	0.0026183	0.000453046		0.000307644	0.00157959	0.0043806	0.00909829	0.0126955	0.00778804	0.00111317
35	GUCCGACCGAGCGUCAACGCGUUUACUACACUACA	seedF508	508	ACGCGUUUAC	0.000697768	0.00260397	0.00519697	0.011632	0.00636535	0.00550703	0.00135914		0.000430702	0.00202811	0.0057771	0.0111283	0.015165	0.0127582	0.00261103
35	ACGCGUUUACUCACAAUCCUAUGCGUCGUACUUGA	seedF509	509	ACGCGUUUAC	0.000236341	0.00142351	0.00279837	0.00491128	0.0103826	0.0067117	0.00117456		0.000112803	0.000526529	0.0017052	0.0028943	0.00476164	0.00184977	0.000212812
35	ACGCGUUUACUCGCAACCGCAUACGUUCGCUUUGG	seedF510	510	ACGCGUUUAC	0.000180069	0.00107631	0.00289486	0.00650717	0.00486304	0.00324522	0.000788636		0.000184587	0.00104331	0.0035427	0.00777173	0.00899785	0.00381191	0.000523844
35	GCAGCCAACAGCCUAACGCGUUUACUCACGGCACC	seedF511	511	ACGCGUUUAC	0.000427664	0.0022452	0.00519697	0.00903586	0.00804572	0.0076828	0.00302031		0.00025637	0.00162834	0.00422625	0.00785213	0.0125182	0.011453	0.00412527
34	CAACGCGUUUACAUCAAUCUACACUUCUGUCGGA	seedF512	512	ACGCGUUUAC	0.000146306	0.000786979	0.00162664	0.00200048	0.00958141	0.00700672	0.0020471		0.000153822	0.000858046	0.00160965	0.0029345	0.00363855	0.00234246	0.000425623
35	UCCGAGAGACCGCAACGCGUUUACACUCGAGACGU	seedF513	513	ACGCGUUUAC	0.000461427	0.00243038	0.00588622	0.0124299	0.00822377	0.00594956	0.00137592		0.000287135	0.0018526	0.0059094	0.0116442	0.0120125	0.0092402	0.00151424
35	CACGCAACGGCCGUCGCGUCUCCGUCAAUUCUGGC	seedF514	514		0.000292612	0.00151609	0.0038736	0.0080581	0.00388375	0.00264288	0.000402708		2.05096e-05	0	2.94e-05	6.02979e-05	3.94066e-05	2.59313e-05	8.18506e-06
35	ACGCGUUUACUUACCCACCCUACCUCCUGCCCUAG	seedF515	515	ACGCGUUUAC	0.000101289	0.000509222	0.00124066	0.00238259	0.00513012	0.00805158	0.00513452		5.12741e-05	0.00018526	0.000705601	0.00117246	0.00285041	0.00280058	0.00102313
35	CAACGCCACGAGCCCCAGUCAUCUUGUAUCCCGCA	seedF516	516		6.75259e-05	0.000381916	0.000689253	0.00176447	0.00523027	0.00805158	0.00367471		3.07644e-05	0.000282765	0.000926101	0.00181564	0.0031788	0.00344022	0.00111317
35	GUUCCGACAGACCUCAUCGCGUUUACGCUACGACC	seedF517	517	ACGCGUUUAC	0.000123797	0.000937431	0.00289486	0.00704662	0.00820151	0.00862933	0.00313776		7.17837e-05	0.000497277	0.0022785	0.0058355	0.00827539	0.00804736	0.0019153
35	ACGCGUUUACUCGCUACUACGCCGCCGAUGACCUC	seedF518	518	ACGCGUUUAC	0.000258849	0.00196745	0.00410795	0.00803562	0.0070553	0.00803929	0.00390962		5.12741e-05	0.000487526	0.0019404	0.00349728	0.00619998	0.00492695	0.00146513
35	ACGCGUUUACAUCCCUACUAACGUCCAGCACUUCG	seedF519	519	ACGCGUUUAC	9.00345e-05	0.000659674	0.0011993	0.0021803	0.00794556	0.00746154	0.00362437		0.000194841	0.000965302	0.0025578	0.00466304	0.00969403	0.00970696	0.00354413
33	ACGCGUUUACUUCGGUCCCUCCGCAGACCUCGU	seedF520	520	ACGCGUUUAC	3.3763e-05	9.25857e-05	0.000703038	0.00124749	0.00703305	0.00912103	0.0052352		0	9.75053e-05	0.0002793	0.000482383	0.00105084	0.000942172	0.000270107
35	CGACCUGGCCAAAACGCGUUUACUCCAAUGCGCAC	seedF521	521	ACGCGUUUAC	0.000754039	0.00346039	0.00698903	0.0114746	0.00594248	0.00351565	0.000788636		0.000379428	0.00227187	0.0054978	0.00805982	0.00636417	0.00392427	0.000753026
35	CCGACCAACCCCAACUUUUACUCUGCGCACAGUGC	seedF522	522	CAACUUAUAC	0.000101289	0.000393489	0.00111659	0.00188809	0.00805684	0.00939146	0.00355725		0.000133313	0.000585032	0.00122745	0.0027603	0.00581248	0.00500475	0.00126868
35	ACUUAUGCUCUCACUCAGACCCUCUCCGAAGUCCG	seedF523	523		4.50173e-05	0.00035877	0.00153014	0.00286585	0.00122411	0.000602332	0.000285251		0.000102548	0.000536279	0.00244755	0.00546701	0.00796014	0.00555795	0.000933097
35	ACGCGUUUACUUUCACCUAUCCCGAGUGCUUAGUG	seedF524	524	ACGCGUUUAC	4.50173e-05	0.000381916	0.000909814	0.00138235	0.00935885	0.00864162	0.00315454		2.05096e-05	0.000341268	0.000882001	0.00184244	0.00351376	0.00194485	0.000441993
35	AGCCAACCCUCAACUUAUACUAUCGUCCGCCGCCA	seedF525	525	CAACUUAUAC	0.000236341	0.000833272	0.00228832	0.00367503	0.00620956	0.007523	0.00498351		0.000225606	0.00117006	0.0028077	0.00445535	0.00844616	0.0100959	0.00592598
35	AUCAGCACAGUCACUUCGUGUUUACUCAAGGCUGC	seedF526	526		0.000326375	0.00119204	0.00190234	0.0031131	0.00501884	0.00575288	0.00241625		0.000225606	0.00110181	0.00191835	0.0029948	0.00608833	0.00818566	0.00320854
35	CGUCCGAUAUUAGUCUCAUCGCGUUUACUCCGUCA	seedF527	527	ACGCGUUUAC	0.000123797	0.000659673	0.000896029	0.00152845	0.0093811	0.00877684	0.00315454		0.000143567	0.000399772	0.000786451	0.00134665	0.00168792	0.00113233	0.000106406
35	ACGCGUUUACAACUCCAACCACAGCCGCUACUUGA	seedF528	528	ACGCGUUUAC	0.00015756	0.000520795	0.00102009	0.00233764	0.00906951	0.00910873	0.00360759		6.15289e-05	0.000204761	0.00061005	0.00106526	0.00248262	0.00164232	0.000401068
35	UCCGACCAGCCGUCAACUUAUACCGCCACGCCAAC	seedF529	529	CAACUUAUAC	0.000213832	0.00121519	0.0027708	0.00456289	0.00738915	0.00791636	0.0034398		0.000102548	0.000897049	0.0022785	0.00379877	0.00716544	0.00943901	0.00418257
35	CCGACCAGCACUCAAUGUCGUUUACUCCGCGAUUG	seedF530	530		0.000101289	0.000798552	0.00197126	0.00464156	0.0103047	0.00753529	0.00181219		0.000123058	0.000799543	0.0024255	0.0059025	0.00939192	0.00550609	0.000949467
35	CCGACGCCGUCAAUCCUGUAAUCAUUGAUAACUCC	seedF531	531		1.12543e-05	0	1.37851e-05	0.0011351	0.000589797	0.000381067	0.00786958		0.000625544	9.75053e-06	6.615e-05	6.02979e-05	0.000105084	8.64378e-06	0.000302847
35	AGUUUCGGCCACUUCAACCCAACGCGUUUACUGGG	seedF532	532	ACGCGUUUAC	0.000292612	0.00155081	0.00373575	0.00877737	0.00750043	0.00634292	0.00152693		0.000184587	0.000682537	0.0023226	0.00387247	0.00466312	0.00260178	0.000401068
35	CCGACCAACUUCAACUUAUGCUCAACACACGUGGA	seedF533	533	CAACUUAUAC	0.000292612	0.000983723	0.0018472	0.0036076	0.0143109	0.0149231	0.00494995		0.000153822	0.000692288	0.0018963	0.0030015	0.00681078	0.00581726	0.00143239
35	UCCGGCACAGCACAACGCGUUUACUCCAUGCUUGA	seedF534	534	ACGCGUUUAC	0.00041641	0.00166654	0.00365304	0.00634983	0.010238	0.00966189	0.00330556		0.000123058	0.000624034	0.00134505	0.00200993	0.003343	0.00202264	0.000409253
35	AGCCAUGCCCACUUAUACUGCCCAACUAUCGAGCC	seedF535	535	CAACUUAUAC	0.000213832	0.000763832	0.00170935	0.00230392	0.00313816	0.00345419	0.00221489		0.00025637	0.00128707	0.00209475	0.00309529	0.00594383	0.00894631	0.00700641
35	CCGACCAUGCCUGCAACUUAUACUGACCCAACUGC	seedF536	536	CAACUUAUAC	0.000686513	0.00182857	0.00365304	0.00549569	0.0133984	0.0146158	0.00637621		0.000492231	0.00232063	0.00453495	0.00637818	0.0142324	0.0154897	0.00594235
35	UUCCUACAUUCAGUCUUAGCGCGUUUACUUGCACU	seedF537	537	ACGCGUUUAC	0.000135052	0.000486075	0.000744393	0.000797943	0.0066992	0.00778114	0.00224845		3.07644e-05	0.000292516	0.0005292	0.000656577	0.000656777	0.000734721	0.000130961
35	CAGCCUAGCCUUCAACUUAUACUGCCGGACACUGG	seedF538	538	CAACUUAUAC	0.000180069	0.0011689	0.00252267	0.00321425	0.00377247	0.0047449	0.00291963		0.000235861	0.00115056	0.0023079	0.00306849	0.00526079	0.00777076	0.00381424
35	UCCGGCAGUGCUCAACGCGUUUACAACAAGCUGCA	seedF539	539	ACGCGUUUAC	0.000281358	0.00162025	0.00337734	0.00585533	0.00438453	0.00339273	0.00105711		0.000225606	0.00178435	0.0043365	0.00743004	0.00973344	0.00889445	0.00228363
35	ACGCGUUUACUCCAGCGACCAUCUGGAUAUUUCCG	seedF540	540	ACGCGUUUAC	0.000168815	0.000879565	0.00253645	0.00541702	0.00771187	0.00440071	0.000922872		5.12741e-05	0.000302266	0.00103635	0.00246552	0.0027716	0.00127064	0.000122776
35	CGAUCACAGUCCUCAUCGCGUUUACGACUGACGUC	seedF541	541	ACGCGUUUAC	3.3763e-05	0.000335623	0.00103388	0.00202295	0.00684387	0.00787948	0.00380894		7.17837e-05	0.000263264	0.0010878	0.00275361	0.00416397	0.00299075	0.000802136
35	CUACACCAGUACUUAACGCGUUUACUACCAAGUCG	seedF542	542	ACGCGUUUAC	0.000709022	0.00252296	0.0047972	0.0101934	0.00780089	0.00701901	0.00233235		0.00053325	0.00228162	0.00431445	0.00669307	0.00805866	0.00887716	0.00266014
35	UGUGACGCAAUCGGCACAACGCGUUUACGGCCGAC	seedF543	543	ACGCGUUUAC	0.000821565	0.00280072	0.0047972	0.00767599	0.00297124	0.00224953	0.000436267		0.000307644	0.000984803	0.00222705	0.00346378	0.00223304	0.00129657	0.000147331
35	UCAGUCCAGUCUCACCGCGUUUACACGUAACCUAC	seedF544	544	ACGCGUUUAC	0.000112543	0.00101844	0.0017507	0.00225897	0.00625407	0.00767051	0.00411098		7.17837e-05	0.000789793	0.00187425	0.0028072	0.00528049	0.00592099	0.00225089
35	GACCUACCAAGUUUCGACGCGUUUACUCGCACUAC	seedF545	545	ACGCGUUUAC	0.00121547	0.00541627	0.00679603	0.0082042	0.00354991	0.00259371	0.000604062		0.0012716	0.00639635	0.0113411	0.0132588	0.0129385	0.00943901	0.00163701
35	AGCCAUGCCCAACUUUACUUGACCACACGUGCUGC	seedF546	546		0.000472681	0.00187486	0.0027708	0.0037537	0.00915854	0.0081745	0.00285251		0.000492231	0.00203786	0.00412335	0.00549381	0.0111192	0.0123347	0.00559858
35	CCGACCAACCUCAUCACUACUUCCCCAUAGCGCUG	seedF547	547		3.3763e-05	0.000219891	0.000234346	0.000460784	0.00498545	0.00763363	0.00431233		4.10192e-05	0.000263264	0.000588	0.000991566	0.00235783	0.00372547	0.00149787
35	ACGCGUUUACUCUCAUACUAGGCGGAAACGUCUCG	seedF548	548	ACGCGUUUAC	0	0.00035877	0.000675468	0.00126997	0.000534155	0.000307312	3.3559e-05		0.000112803	0.000711789	0.0019992	0.00404666	0.00761862	0.0061803	0.00153879
35	ACGCGUUUACUUCCCCGCACUACACCACACUGUGC	seedF549	549	ACGCGUUUAC	0.000315121	0.00182857	0.00317056	0.00518101	0.00672146	0.00646585	0.00310421		0.000410192	0.00207686	0.0049833	0.0086695	0.0159794	0.0196214	0.00900357
35	CAUCGUGUUUACUGUCCACACUCCACACCGUGUCG	seedF550	550		0	2.31464e-05	2.75701e-05	8.99091e-05	0.00220339	0.0050645	0.00760111		0	0	0	0	6.56777e-06	1.72876e-05	0
35	UCAGCACACCCUCACUUAUACUCCAUGCCAACGCC	seedF551	551		9.00345e-05	0.000509222	0.00115795	0.00174199	0.00523027	0.0100675	0.00917838		5.12741e-05	0.000312017	0.000874651	0.00151415	0.00394066	0.00634453	0.00360143
35	CCGAUGUAGAGCUUCAACGCGUUUACUUACCUACA	seedF552	552	ACGCGUUUAC	0.00015756	0.00105316	0.00154393	0.00142731	0.0010238	0.000356482	3.3559e-05		0.000266625	0.00199886	0.0040572	0.00496453	0.00759891	0.00380326	0.000474734
35	UCAGCAGGCCUAACGCGUUUACUACUACACCGUCC	seedF553	553	ACGCGUUUAC	0.000315121	0.00134249	0.00217804	0.00330416	0.00149118	0.00264288	0.00209744		0.00025637	0.00128707	0.00303555	0.00515212	0.00587816	0.00879937	0.00534484
35	CCGACCAGAUCAACUUAUACUUUACGCACAGCUCC	seedF554	554	CAACUUAUAC	1.12543e-05	0.000208318	0.000689253	0.000629363	0.00652115	0.00759676	0.00476538		2.05096e-05	4.87526e-05	0.0002205	0.000314889	0.000932624	0.000933528	0.000237367
35	ACGUACUCACUACCUCGCAACUCCGUAUGUUUCCG	seedF555	555		2.25086e-05	0.000543941	0.000758178	0.00149474	0.00711094	0.00758446	0.00263438		5.12741e-05	0.000126757	0.00038955	0.000623079	0.00137923	0.00101997	0.000180071
35	CCGACCAACUUCAACUUAUGCAUCCAAUCACCGCU	seedF556	556	CAACUUAUAC	0.00015756	0.000856418	0.00195748	0.00309062	0.0139993	0.0164842	0.00721518		0.000133313	0.000624034	0.0017199	0.00271341	0.0057468	0.00476272	0.00145694
34	UGGCGUGACCCCUACACCAUCUACACUGCUGUCG	seedF557	557		0	0	0	1.12386e-05	1.11282e-05	0.000356482	0.00758433		0	0	7.35001e-06	0	0	8.64378e-06	1.63701e-05
35	ACGCGUUUACUGAUCCCCACUCACACCAUGCACAC	seedF558	558	ACGCGUUUAC	0.00015756	0.000543941	0.000964954	0.00195552	0.00428437	0.00495387	0.00367471		0.000112803	0.000848296	0.00215355	0.00353078	0.00756607	0.0100268	0.00609787
35	CAACGCGUUUAGCUCCCCACUACAACGUCACCUGC	seedF559	559	ACGCGUUUAC	9.00345e-05	0.000347197	0.000854674	0.00165208	0.00511899	0.00811304	0.00781924		8.20385e-05	0.000750791	0.00177135	0.00322929	0.00509659	0.00551473	0.00322491
35	CUGGGAGACGGUGAAACAGUUCACGCCCUCGACUG	seedF560	560		9.00345e-05	0.000509222	0.00208154	0.0075636	0.00350539	0.00290103	0.000620841		1.02548e-05	9.75053e-06	8.08501e-05	0.000180894	3.28389e-05	2.59313e-05	0
35	ACGCGUUUACUUCACCGCCCCUAACGCACCGCCAA	seedF561	561	ACGCGUUUAC	0.000281358	0.00118047	0.00321192	0.00640602	0.00686612	0.00738779	0.00313776		0.000123058	0.000975053	0.003381	0.00653228	0.0121635	0.011721	0.00327402
35	CCUACCAACCUCACUGAAUACCAACUCCGCUUGUA	seedF562	562		0	0	0	0	0	0.000233557	0.0102187		0	0	0	0	0	0	0
35	CCGACCAGCAAAACGCGUUUACUCUGCGCACGUCC	seedF563	563	ACGCGUUUAC	0.000607733	0.00415479	0.00809183	0.0166444	0.00570879	0.00254454	0.00033559		0.000615289	0.00307142	0.00815116	0.0180894	0.0145739	0.00851412	0.00146513
35	AGCCAUGCCGUCAACGUGCUCACAACCACGCAUCG	seedF564	564		0.000213832	0.00113418	0.00197126	0.00345026	0.00340524	0.00247079	0.000536944		0.000338409	0.00168684	0.0037044	0.00596279	0.0109813	0.0102342	0.002521
35	UCCGACAAGUCCAACGCGUUUACUCCAUAGUGAUG	seedF565	565	ACGCGUUUAC	0.000202578	0.0006481	0.00176449	0.00382114	0.00762284	0.00639209	0.00172829		2.05096e-05	0.000273015	0.000867301	0.00197643	0.00265995	0.00150402	0.000261922
35	AUCCGACAGUUACUCAUCGCGUUUACGUCCCCAUG	seedF566	566	ACGCGUUUAC	0.000123797	0.000983724	0.0012958	0.0034615	0.00955915	0.00944063	0.00271828		0.000205096	0.000799543	0.00252105	0.00519902	0.0077434	0.00600743	0.00145694
35	ACGCGUUUACUUGUCCAACCCUAGUCUGCGUAUCG	seedF567	567	ACGCGUUUAC	0.000135052	0.0006481	0.00130958	0.00260736	0.0107387	0.0124892	0.00526876		9.22933e-05	0.000604533	0.00134505	0.00242532	0.0065415	0.00583455	0.0015879
35	CGACCUAGCUGUCAACUUAUCCUCGUUCCCGUCGC	seedF568	568	CAACUUAUAC	3.3763e-05	0.000173598	0.000206776	0.000359636	0.00537494	0.00744925	0.0046647		4.10192e-05	0.000117006	0.0002793	0.00028809	0.000617371	0.000570489	0.000180071
35	CGAUCCAGCAAUCAACGCGUUUACCUCAGGAGUCG	seedF569	569	ACGCGUUUAC	0.000123797	0.000509222	0.000992524	0.00242755	0.00744479	0.0072034	0.00186252		8.20385e-05	0.00037052	0.0010731	0.00219752	0.00470909	0.0033365	0.000597509
35	AUCAGCACAUGACCCCAACGCAUCACUGGCCCCAC	seedF570	570		0.00015756	0.000578661	0.00164042	0.00237135	0.00438453	0.00811304	0.00711451		0.000215351	0.000906799	0.0020874	0.00401316	0.00776311	0.012715	0.00803773
35	UGACCGACCACUACCUCAACUUGAAAUCCGUCUAC	seedF571	571		5.62716e-05	0.000405063	0.000551402	0.000786704	0.00742253	0.00668711	0.00333912		0.000287135	0.00104331	0.00221235	0.00320919	0.00568112	0.00733857	0.00271744
35	UCAGCACGGCUUCACUUAUAGGUAUCCCACGCCAC	seedF572	572		6.75259e-05	0.000243038	0.000468692	0.000989	0.000667694	0.000602332	0.000251692		0.000205096	0.000809294	0.0017787	0.00259281	0.00532646	0.00740772	0.00327402
35	AGACGCACUGCCCUCAACUUAUACUGCUCGCUAGC	seedF573	573	CAACUUAUAC	3.3763e-05	2.31464e-05	5.51402e-05	2.24773e-05	0.000155795	0.0013153	0.00739976		0	9.75053e-06	3.675e-05	4.68984e-05	1.31355e-05	9.50816e-05	0.000237367
35	CAACGCGUUUACAUCCCUCACCUACUCAUCUCGCA	seedF574	574	ACGCGUUUAC	0.000258849	0.00133092	0.00279837	0.00478766	0.00727787	0.00767051	0.00310421		0.000184587	0.000945801	0.00256515	0.00440175	0.00736904	0.00578269	0.00144057
35	CAACGCGUUUACUACCCAACGUACACACCCUCGAG	seedF575	575	ACGCGUUUAC	5.62716e-05	0.000775406	0.00177827	0.00342778	0.00643212	0.00540869	0.00164439		0.000184587	0.00122857	0.00293265	0.00629108	0.0114214	0.0101824	0.00296299
35	AGCCAUGCCAUUCAACUUUGAAAGCCCCGUCUGCA	seedF576	576	CAACUUUGAAAUCC	0.000528953	0.00207161	0.00515561	0.0109801	0.00832392	0.00832201	0.00273506		0.000184587	0.00125782	0.0033663	0.00639158	0.00959552	0.00746822	0.00167794
35	CCGACCAGUGACUCAACUUUUACCGUCCCACCGCA	seedF577	577	CAACUUAUAC	0.000326375	0.00114575	0.00210911	0.00334911	0.00647663	0.0063798	0.00177863		0.000194841	0.00176485	0.00330015	0.00511192	0.0105938	0.0114357	0.00351958
35	UCCGACACCUCAAGGUCGCUCCAACACACUGUGCC	seedF578	578		5.62716e-05	0.000173598	0.000454907	0.000831659	0.00111282	0.001303	0.000738298		0.000102548	0.00055578	0.000992251	0.00217073	0.00463028	0.00729535	0.00442812
35	CAACGCGUUUACUCUCGCCUAGAACACCUCUGGAA	seedF579	579	ACGCGUUUAC	0.000123797	0.000613381	0.001475	0.00389981	0.000845746	0.000331897	3.3559e-05		0.000112803	0.000975053	0.0031752	0.00728265	0.00323134	0.00114098	0.000106406
35	ACGCGUUUACUUGUCCACGUGUUCAUCCGACUGCC	seedF580	580	ACGCGUUUAC	4.50173e-05	0.00028933	0.000716823	0.00140483	0.0065434	0.00727715	0.00310421		2.05096e-05	0.00017551	0.00043365	0.000971467	0.00225275	0.00153859	0.000351958
35	CCGACCAGCAGCAACUUAUACUAUCCAACCGCGCC	seedF581	581	CAACUUAUAC	0.000517699	0.00283544	0.00540374	0.0082604	0.018306	0.0198401	0.0107557		0.000266625	0.00169659	0.0036015	0.00540001	0.0122226	0.0124384	0.0053694
35	CAACGCGUUUACCUCGAGGACCUGUACUCCGCUGA	seedF582	582	ACGCGUUUAC	0.000213832	0.00149295	0.00358412	0.00857508	0.00578668	0.00537182	0.00132558		0.000102548	0.000497277	0.0019992	0.00385237	0.0053396	0.00363903	0.000777581
35	ACGUGUUUACUCGCCAACGCGCCAACGAACGUCCC	seedF583	583	ACGCGUUUAC	4.50173e-05	0.000300904	0.000578972	0.00165208	0.000656566	0.000860474	0.00031881		4.10192e-05	0.000594782	0.0017346	0.00396626	0.00510973	0.00725213	0.00435445
35	CAACGCGUUUACUCUCAACCCUACGCGCCCACUUG	seedF584	584	ACGCGUUUAC	0.000146306	0.0012962	0.00299136	0.00610258	0.012753	0.0111493	0.00322166		0.000317899	0.00161859	0.00526995	0.00973477	0.0171879	0.0158354	0.00472278
35	ACGCGUUUACUCGCCUUACGUGCUAACCGAAACCG	seedF585	585	ACGCGUUUAC	3.3763e-05	0.000486075	0.00108902	0.00294452	0.00227016	0.00104486	0.000234913		4.10192e-05	0.000575281	0.00183015	0.00335658	0.00725082	0.00462442	0.000703915
35	CCUACAAGCGAUCAACGCGUUUACCUCGAGACCAC	seedF586	586	ACGCGUUUAC	0.000664005	0.00275443	0.00423201	0.00763103	0.00412858	0.00215119	0.000302031		0.000584524	0.00269115	0.00609315	0.0109273	0.0127021	0.00783126	0.00153879
35	ACGCGUUUACUGAUCCCCAUACACCGAGUGCCUUG	seedF587	587	ACGCGUUUAC	7.87802e-05	0.000821699	0.0015715	0.00312434	0.00958141	0.0142962	0.0080206		9.22933e-05	0.000575281	0.00144795	0.0029144	0.00805866	0.00875615	0.00375694
35	CAACGCGUUUACUAACACUGCCUAGCGGCUCUGGC	seedF588	588	ACGCGUUUAC	0	3.47197e-05	1.37851e-05	1.12386e-05	0.000255949	0.000946522	0.00723196		0	9.75053e-06	7.35001e-06	7.36975e-05	2.62711e-05	0.000146944	0.000450178
35	CAACGCGUUUACUCACCGUCUCCUCACACCGCCAG	seedF589	589	ACGCGUUUAC	4.50173e-05	0.000520795	0.000937384	0.00229268	0.00569766	0.00472032	0.00134236		9.22933e-05	0.000721539	0.0019992	0.00402656	0.00861692	0.00756331	0.00330676
35	AGCCAUGCCGAAACUUUUACUCGCACAGUGACGGU	seedF590	590		0.000461427	0.00271971	0.00487991	0.0083503	0.00504109	0.0034296	0.000838975		0.000389683	0.00223287	0.0058359	0.00844841	0.0126889	0.0104503	0.00180071
35	UCACGACCAGACACUCAAGCGCGUUUACUCGCACG	seedF591	591	ACGCGUUUAC	0.00049519	0.00231464	0.00379089	0.00739502	0.00402842	0.00233557	0.000906093		0.00053325	0.00276915	0.00622545	0.00984196	0.00718514	0.00337972	0.000540214
35	ACGCGUUUACUCAGUGCAUGACUAUUCCAUUGCCG	seedF592	592	ACGCGUUUAC	0.000101289	0.000636527	0.00158528	0.00303443	0.00645438	0.00715423	0.00244981		5.12741e-05	0.000321767	0.0011319	0.00218412	0.0039341	0.00358717	0.00100676
35	UUCAGCAGCGGCCCAACGCGUUUACAACCACGUCG	seedF593	593	ACGCGUUUAC	0.000135052	0.000601807	0.00133715	0.00278718	0.00245934	0.00191763	0.000553723		0.000164077	0.00105306	0.00262395	0.00551391	0.00820315	0.00815108	0.00190712
33	CCAACGCGUUUAUUCUCAAUGCACGUCCUCAGG	seedF594	594	ACGCGUUUAC	9.00345e-05	0.000590234	0.00153014	0.00319177	0.00817925	0.00843265	0.00302031		6.15289e-05	0.000195011	0.0006321	0.00130646	0.00208198	0.0015991	0.000311032
34	CCGACCAGACCCAACGCAGUUUACUCGGCUGCAU	seedF595	595		0.000405155	0.00133092	0.00204019	0.0044505	0.00297124	0.00205285	0.00033559		0.000266625	0.00173559	0.00424095	0.00729605	0.010515	0.0095168	0.00251281
33	ACGCGUUUAUUGUCCCCUACCUGACUUACCUCG	seedF596	596	ACGCGUUUAC	0	0.000300904	0.000703038	0.00147226	0.00666581	0.00848182	0.00468148		6.15289e-05	0.000204761	0.0006468	0.00105856	0.00279787	0.00261042	0.000859431
35	CAACGCCGUUUACUCAUUCCAUCCCUCCCGCUUGG	seedF597	597		5.62716e-05	0.000428209	0.000703038	0.00132616	0.00689951	0.00711735	0.00345658		3.07644e-05	7.80042e-05	0.0003969	0.000556081	0.00105741	0.000682858	0.000204627
35	CAACGCGUUUACUUCCCUACCCUACAACCCGCGGU	seedF598	598	ACGCGUUUAC	0.000180069	0.00068282	0.0020264	0.00309062	0.00609827	0.00789178	0.00439623		0.000133313	0.000780042	0.0018963	0.00324269	0.00636417	0.00622352	0.00221815
35	ACGCGUUUACUCAUCACUACACGCCCGAGUGGUCG	seedF599	599	ACGCGUUUAC	0.000168815	0.000879565	0.00224696	0.00559684	0.0114732	0.0101167	0.00255048		0.000143567	0.000711789	0.00187425	0.00340348	0.00689616	0.00488373	0.0010395
35	CAACGCGUUUACCUCUCCUACAUGCAGCUACUUGA	seedF600	600	ACGCGUUUAC	0.000202578	0.00150452	0.00235725	0.00423696	0.0121854	0.0104855	0.00308743		0.000112803	0.000760541	0.0018669	0.00316899	0.00600951	0.00427003	0.00102313
35	AUCAGCACAUGCCCAACUUUUACCGCCCACUGCCA	seedF601	601	CAACUUAUAC	0.000281358	0.00121519	0.00177827	0.00298948	0.00743366	0.00944063	0.00407742		0.000133313	0.0009263	0.0019404	0.0030149	0.00588472	0.00533321	0.00157153
35	CCGACCAGUACUCAUCGCAUAAUCGUACCGCCGCC	seedF602	602		3.3763e-05	9.25857e-05	0.000179206	0.000438307	0.00367232	0.00708047	0.00486605		3.07644e-05	3.90021e-05	9.55501e-05	0.000214393	0.000492583	0.000795228	0.000335587
35	ACCUACCAAGUCUCACACGCGUUUACAUCCUCUGC	seedF603	603	ACGCGUUUAC	0.000585225	0.00274285	0.00405281	0.00443926	0.00419535	0.00336814	0.000771857		0.000635798	0.00271065	0.0042042	0.00503823	0.00707349	0.00630996	0.00140783
35	AGCCACGCCAAUACACUUUGAAAUCCCAUAGACAC	seedF604	604		0.00057397	0.00271971	0.00595515	0.00987876	0.00409519	0.00159802	0.000419487		0.000492231	0.00252539	0.00672526	0.0112489	0.0114673	0.00559252	0.000818506
35	AGCCAUGCCAAACGCAACUCGAACCUCUCGGCGUG	seedF605	605		0.000180069	0.000613381	0.00128201	0.00210162	0.00146893	0.000614624	0.000251692		0.000143567	0.000867797	0.00193305	0.00323599	0.00705379	0.00592963	0.00108043
35	AUCCGAACAGUCCAACUUAUAGUCCCCCACGAGCC	seedF606	606	CAACUUAUAC	5.62716e-05	0.000196745	0.000578972	0.000831659	0.00114621	0.00141364	0.000469826		0.000123058	0.000633784	0.00140385	0.00204343	0.00539871	0.00705332	0.00306121
35	CAACGCGUUUACCUCCUCCUAUUCGAAACUUUGGG	seedF607	607	ACGCGUUUAC	0.000168815	0.000578661	0.00137851	0.00192181	0.00703305	0.00340502	0.000687959		4.10192e-05	0.000273015	0.000749701	0.00123946	0.00210169	0.000907597	0.000106406
34	ACGUGACCUUACCGCACGCCAACCGUUGUGUCGG	seedF608	608		4.50173e-05	0.00035877	0.000592758	0.00149474	0.00420647	0.0070313	0.00359081		1.02548e-05	4.87526e-05	0.00016905	0.000395286	0.000742158	0.000838446	0.000270107
35	ACGCGUUUACUCUUGACUCGUAACACCACCUCGGG	seedF609	609	ACGCGUUUAC	5.62716e-05	0.000405063	0.000896029	0.00207915	0.00513012	0.00698213	0.0027015		0	0.000136507	0.00031605	0.000777173	0.00181927	0.00137436	0.000294662
35	ACGCGUUUACUCCGAACAUUACGCAUCCGUUAGCC	seedF610	610	ACGCGUUUAC	0.000168815	0.00118047	0.00252267	0.00486633	0.00322719	0.00218806	0.00031881		0.000143567	0.000770292	0.00241815	0.00439505	0.00696841	0.00473679	0.000998578
35	AGCCAUACCUCAACUUUUACUUCUCCACUGUGCCA	seedF611	611	CAACUUAUAC	0.000281358	0.00115732	0.0023986	0.00294452	0.0125304	0.0111616	0.00362437		0.000174332	0.000897049	0.0019257	0.00231142	0.00367138	0.00162503	0.000212812
34	GACCGAUGUCAGAACCCCAACGCGUUUACUCGCG	seedF612	612	ACGCGUUUAC	0.000371393	0.00218734	0.0053486	0.0115196	0.00498545	0.00373692	0.000755077		7.17837e-05	0.00123832	0.0032193	0.0058891	0.00446609	0.00244619	0.000360143
35	CAACGCGUUUACCUCCUCCCGUACAUGCCGAAUCG	seedF613	613	ACGCGUUUAC	0.000382647	0.00190958	0.00406659	0.00714777	0.0141551	0.0120589	0.00454724		0.000112803	0.0010043	0.00288855	0.00510522	0.00961522	0.00660385	0.00166157
35	CAACGUCGUUUACUCUCGGCUCACACGUAGCCUGG	seedF614	614		0.000112543	0.000578661	0.00204019	0.00507986	0.00922531	0.00999379	0.00375861		5.12741e-05	0.00054603	0.00197715	0.00485733	0.00955611	0.00810786	0.0023
35	UUCACGACACAUGACCUGAACGUACUUCGCCCCCA	seedF615	615		1.12543e-05	0	0	0	1.11282e-05	0.000835889	0.00691315		0	0	7.35001e-06	0	0	0	1.63701e-05
35	AGCCACGCUUCACGUCUACUACUCACACUGGCUUG	seedF616	616		0.000168815	0.000937431	0.00223318	0.0038099	0.00619843	0.00690838	0.00266794		7.17837e-05	0.000331518	0.000793801	0.00144715	0.00290952	0.00220416	0.000703915
35	UCCGACUAGCCGAAACGCGUUUACUCCACGUUCCG	seedF617	617	ACGCGUUUAC	0.000213832	0.00133092	0.00385982	0.00690052	0.00210324	0.0013153	0.000184574		4.10192e-05	0.000458275	0.0016023	0.00309529	0.00244978	0.0010459	0.000106406
35	ACGCGUUUACUCACAUACCGACAACCGAUAGGCCC	seedF618	618	ACGCGUUUAC	0.00041641	0.00193273	0.00457664	0.00965399	0.00980398	0.00910873	0.00271828		0.000133313	0.000819044	0.0020433	0.00450225	0.00595697	0.00370818	0.000703915
35	ACGUGUUUACUCCAACUCCGGAGCCCCGAUUUCCC	seedF619	619	ACGCGUUUAC	3.3763e-05	0.000393489	0.000868459	0.00198924	0.00450694	0.00689609	0.00364115		2.05096e-05	0.000224262	0.0013965	0.00255931	0.00453833	0.00635318	0.00294662
35	AUGACCGACCAUUUACCUCAUCGCGUUUACCUCGU	seedF620	620	ACGCGUUUAC	6.75259e-05	0.000428209	0.000951169	0.00185437	0.00811249	0.00751071	0.00268472		1.02548e-05	0.00018526	0.00046305	0.00102506	0.000958895	0.000587777	9.00357e-05
35	ACGUGUUUACUCCACUCAUGACGUCACGUUGUGGG	seedF621	621	ACGCGUUUAC	7.87802e-05	0.000370343	0.000689253	0.00115758	0.00348314	0.00503992	0.00330556		7.17837e-05	0.000477776	0.000904051	0.00209033	0.0045252	0.00775347	0.00401068
35	CAACGCGUUUACCUCACCACCUGUACAUUCCUCGG	seedF622	622	ACGCGUUUAC	4.50173e-05	0.000370343	0.000565187	0.00144978	0.00422873	0.00389672	0.00203032		0.000102548	0.000653285	0.0014847	0.0029412	0.00637074	0.00686316	0.00311032
35	ACCGACACAGCUCACCGCGUUUACCUCCGCACGCA	seedF623	623	ACGCGUUUAC	0.000270104	0.00151609	0.00351519	0.0064285	0.00482966	0.00312229	0.000503385		0.000328154	0.00158934	0.0041895	0.00763104	0.0114411	0.00784855	0.00123594
35	GCAGCCCUGACUCAUCGGUACCAACACCGUUCGUA	seedF624	624		0	0	0	0	1.11282e-05	0.000368775	0.00684603		0	0	0	0	0	0	1.63701e-05
35	UUCAGUCGCAGCCUAACGCGUUUACUUUCAGUGGC	seedF625	625	ACGCGUUUAC	0.000202578	0.00097215	0.0023021	0.00409086	0.00750043	0.0065519	0.00199676		9.22933e-05	0.000633784	0.00171255	0.00273351	0.00398664	0.0021523	0.000327402
35	CCGAUAACCACAACGCGUUUACUCCACCGCGCGUC	seedF626	626	ACGCGUUUAC	0.000326375	0.000937431	0.00275701	0.00618125	0.00811249	0.00508909	0.00144304		0.000266625	0.00141383	0.00377055	0.00856901	0.016866	0.0124643	0.00334769
35	ACGCGUUUAUUUCUCCUCCCCUCCACUUCACUGGU	seedF627	627	ACGCGUUUAC	9.00345e-05	0.000821698	0.00192991	0.00332664	0.00787879	0.00764593	0.00256726		9.22933e-05	0.00074104	0.0020874	0.00341018	0.00619341	0.00664706	0.00257011
35	AUCCGAACAGCUUUAACGCGUUUACUAGCAUGACC	seedF628	628	ACGCGUUUAC	0.000180069	0.00179385	0.00290865	0.00514729	0.00554186	0.00460968	0.00114101		0.000225606	0.00113106	0.0033369	0.00706156	0.0105807	0.00802143	0.00176797
35	CGCUCUAAGCCUUCAACGCGUUUACACCGCCCACA	seedF629	629	ACGCGUUUAC	2.25086e-05	1.15732e-05	1.37851e-05	7.86704e-05	0.000178052	0.0021266	0.00679569		0	1.95011e-05	7.35001e-06	2.67991e-05	0	5.18627e-05	0.000319217
35	UCAGUCCACGCCCAACUUUUAAUCUCCACCGCUUG	seedF630	630		0.000191323	0.000960577	0.00297757	0.00624868	0.00782315	0.00656419	0.00176185		0.000205096	0.00091655	0.00230055	0.00448215	0.00750696	0.00548015	0.00121957
34	AGACGCGCAGUUUCAACGCGUUUACUCCACUACU	seedF631	631	ACGCGUUUAC	0.00121547	0.00431681	0.00612057	0.00654088	0.00454032	0.00263059	0.000620841		0.000738346	0.0037442	0.0059535	0.00627768	0.00843302	0.00553202	0.00115409
35	CAGUGCUCUUCGCUUCAACGCGUUUACUCCAGUGG	seedF632	632	ACGCGUUUAC	1.12543e-05	0.000138879	0.000427337	0.000629363	0.00608715	0.00673628	0.00226523		1.02548e-05	0	2.205e-05	0.000100497	5.911e-05	6.05064e-05	0
35	UCAGCAUAGCCGUCAACGCGUUUACGCCACGGACC	seedF633	633	ACGCGUUUAC	0.00015756	0.000636527	0.00135094	0.0031131	0.00186954	0.0021266	0.00102355		0.000133313	0.000848296	0.00197715	0.00411366	0.00479447	0.00672486	0.00308577
35	CAACGCGUUUACCUCACUGCGCGUCACGUCUCGUA	seedF634	634	ACGCGUUUAC	0.000146306	0.00101844	0.00257781	0.00492252	0.00880244	0.00778114	0.00206388		0.000153822	0.00109206	0.0034104	0.00772483	0.0139697	0.0107442	0.00234911
35	UCCGACCAGUAAUCAACGCGUUUACUCUCGUAGCC	seedF635	635	ACGCGUUUAC	0.000135052	0.000613381	0.00159907	0.00378742	0.00646551	0.00689609	0.00203032		6.15289e-05	0.000399772	0.00133035	0.00247891	0.00374363	0.0023684	0.000638435
35	ACGCGUUUACUCCAAACUCCUAACGUUACCCUCUG	seedF636	636	ACGCGUUUAC	0.000281358	0.00136564	0.00410795	0.0072714	0.015535	0.0130423	0.00395996		0.000123058	0.000858047	0.00237405	0.00469654	0.00843302	0.00515169	0.000957652
35	CCGACCAGCACAACGCGUUUACUCGGAGACCGCGU	seedF637	637	ACGCGUUUAC	0.000281358	0.00163182	0.00398388	0.00873242	0.0037836	0.00232328	0.000268472		0.000215351	0.00168684	0.004557	0.0109005	0.0116315	0.00683723	0.00141602
35	UCCGACACCUCAUCGCUACUCCAUACAGCCGCCUG	seedF638	638		2.25086e-05	0.000173598	0.000399767	0.000764227	0.00368345	0.00669941	0.00380894		2.05096e-05	0.000117006	0.00028665	0.000636478	0.00147118	0.00163367	0.000834876
35	AGCCACGCACUCAACUUUAGUCUCCACACGUAGCC	seedF639	639		0.000213832	0.00113418	0.00259159	0.00466403	0.00605376	0.00639209	0.00189608		9.22933e-05	0.0010043	0.00225645	0.00444195	0.00883365	0.00747687	0.00218541
33	ACGCGUUUACUCCCUCGCCAAAACGUGCUGCGG	seedF640	640	ACGCGUUUAC	4.50173e-05	0.000671247	0.00166799	0.002967	0.0037836	0.00485553	0.00171151		0.000112803	0.000487526	0.00177135	0.00318909	0.00763175	0.00748551	0.00276655
35	ACGCGUUUACUCCACUAUACACCUGAUCGUCGAUC	seedF641	641	ACGCGUUUAC	0.000112543	0.000740686	0.00173692	0.00339407	0.00774525	0.00667482	0.00246659		6.15289e-05	0.000604533	0.00174195	0.00342358	0.00626566	0.00478001	0.0010968
35	UCACCUAACGCGUUUACUCGCUACCAAACGUGUCU	seedF642	642	ACGCGUUUAC	0	0.000219891	0.000537617	0.00074175	0.00366119	0.00419174	0.00224845		6.15289e-05	0.000234013	0.000859951	0.00195633	0.00437414	0.00668164	0.00326584
35	ACAUCGUGUUUACUCACCCCUGCACGUCCUACUGC	seedF643	643		7.87802e-05	0.000439782	0.000909814	0.00166332	0.0015357	0.00253225	0.00687959		8.20385e-05	0.000341268	0.00105105	0.00206353	0.00398664	0.00592099	0.00543488
35	ACGCGUUUACUCAGACUGUGCCUUCCGUAGAGGUC	seedF644	644	ACGCGUUUAC	6.75259e-05	0.00035877	0.00121309	0.00277594	0.00194744	0.00124154	0.000436267		0.000174332	0.000653285	0.00244755	0.00495783	0.00665972	0.00552337	0.00112954
35	GCCGACACGCAUCAACGCGUUUACUCCAAGGGACC	seedF645	645	ACGCGUUUAC	0.000146306	0.000925857	0.00246753	0.00665327	0.00340524	0.00306083	0.000687959		2.05096e-05	0.000126757	0.000639451	0.00172184	0.00164194	0.000950815	0.000106406
35	CAACGCGUUUACUCACGUCUUACACUUCCACUUGG	seedF646	646	ACGCGUUUAC	0.000258849	0.00202531	0.00496262	0.00958656	0.012063	0.0102765	0.0033559		0.000133313	0.00109206	0.00316785	0.0059494	0.00765802	0.0044429	0.00116228
35	ACUUAUACUUUCACCUCGCGCGUGCCCGAGACCCC	seedF647	647		0.000101289	0.000729113	0.00177827	0.00387733	0.00412858	0.00663794	0.00303709		8.20385e-05	0.000224262	0.000955501	0.00190943	0.00369766	0.0052727	0.00199716
35	CAACGCGUUUACAUUCCCUCCGGACACAACCCACU	seedF648	648	ACGCGUUUAC	0.000135052	0.000937431	0.00176449	0.00274223	0.00596473	0.00790407	0.0040942		5.12741e-05	0.000487526	0.0010731	0.00200323	0.00405232	0.00316362	0.00112135
35	CAACGCGUUUACAUCACCCCACUAGUAACGUGUCG	seedF649	649	ACGCGUUUAC	0.000292612	0.000810125	0.00204019	0.00307939	0.00655453	0.008027	0.00459758		0.000235861	0.00168684	0.00360885	0.00616379	0.0115067	0.0125681	0.00590961
35	AGCCACGCCUGCAACUUUUACUCACUGCACAAGCA	seedF650	650	CAACUUAUAC	0.000979126	0.00420108	0.00964954	0.0170602	0.0105718	0.00460968	0.000704739		0.000676818	0.00386121	0.00985636	0.0171246	0.0196639	0.0100354	0.00198897
34	ACGCGUUUACACUCGCCAACUACAAACCGCAGUG	seedF651	651	ACGCGUUUAC	0.000191323	0.00103002	0.00195748	0.00411334	0.00833505	0.00838348	0.00347335		8.20385e-05	0.00037052	0.0012495	0.00210373	0.00416397	0.00276601	0.000474734
35	ACCGACAAAGCCUAACGCGUUUACUACGUACGCCA	seedF652	652	ACGCGUUUAC	0.000438918	0.00230307	0.00537617	0.0122501	0.00390601	0.00253225	0.000402708		0.000225606	0.00180385	0.00529935	0.0109206	0.00896501	0.005411	0.0007121
35	UCCGACACGCCCUCAACUUUUACUCCACAGUUGAC	seedF653	653	CAACUUAUAC	0.000202578	0.000995297	0.0026743	0.00601267	0.011106	0.0109772	0.00429555		0.000194841	0.000906799	0.00275625	0.00637148	0.00864976	0.00648283	0.00140783
35	AGCCAUGCCGACAACGCAACUCUAGUCGCACCGCU	seedF654	654		0.000236341	0.00120361	0.0023986	0.00504615	0.0027598	0.00253225	0.000922872		0.000102548	0.000936051	0.0026166	0.00507843	0.00876798	0.00857463	0.00266014
35	AUUCCGACGACCUAACGCGUUUACAUUCCCCCUAC	seedF655	655	ACGCGUUUAC	5.62716e-05	0.000312477	0.000427337	0.000752988	0.0011017	0.00116779	0.000352369		0.000143567	0.000516778	0.0016758	0.00244542	0.00512943	0.00654334	0.00209538
35	CAACGCGUUUACUCCAAACGUCACACGCAACGUUG	seedF656	656	ACGCGUUUAC	0.000213832	0.00115732	0.00306028	0.00773218	0.00622068	0.00366316	0.000922872		8.20385e-05	0.000526529	0.00147	0.00342358	0.00428219	0.00222145	0.000409253
35	ACGCGUUUACUCGUUUCCCUCUACACACCCUUAGG	seedF657	657	ACGCGUUUAC	3.3763e-05	0.000393489	0.00117173	0.00237135	0.00614279	0.00740008	0.00280218		5.12741e-05	0.000321767	0.0012789	0.00227792	0.00443981	0.00324142	0.00108861
35	UUCGCUCAUUAGCCUAACGCGUUUACACCUCCUAC	seedF658	658	ACGCGUUUAC	0.000225086	0.00106474	0.00122687	0.00159589	0.00507448	0.0065396	0.00285251		0.000153822	0.000877548	0.00202125	0.00218412	0.00343495	0.00579133	0.00223452
35	CAACGCGUUUACCACUCCAACACUAUCACCGCCUA	seedF659	659	ACGCGUUUAC	0.000247595	0.00144665	0.00256402	0.00527092	0.00886921	0.00942834	0.00630909		9.22933e-05	0.00107256	0.0030429	0.00471664	0.00849213	0.00815108	0.00393702
35	CGAUCAGGCCGCAUCGCGUUUACAUCUCAUGGCGU	seedF660	660	ACGCGUUUAC	0.000146306	0.000590234	0.00103388	0.00161836	0.00306027	0.00413028	0.00197998		0.000164077	0.000516778	0.0014259	0.00225112	0.00502435	0.00650876	0.00237367
35	AGCCAUGCCCAACGCGUUUACGCACACCACGUCUG	seedF661	661	ACGCGUUUAC	0.00033763	0.00127305	0.00260538	0.00582161	0.00191406	0.00120466	0.00161083		0.000317899	0.00145283	0.0039249	0.00774493	0.0079076	0.00540236	0.000998578
35	ACACCGAUAUCACCUCACCGCGUUUACCACCCUGC	seedF662	662	ACGCGUUUAC	1.12543e-05	0.000104159	0.000454907	0.000775466	0.00318268	0.00550703	0.00286929		0.000123058	0.00018526	0.0005733	0.00173524	0.00445295	0.00649148	0.00311851
35	ACGCGUUUACUCCAAUGCGACAUUCCUGUAGCUGC	seedF663	663	ACGCGUUUAC	0.00015756	0.00120361	0.00243996	0.00477642	0.0126973	0.0114566	0.00365793		7.17837e-05	0.000380271	0.00106575	0.00234492	0.00385528	0.00240297	0.000532029
35	AUUCCGGACAUCUUCAACGCGUUUACUCAUGUGUG	seedF664	664	ACGCGUUUAC	3.3763e-05	0.000300904	0.000799533	0.00115758	0.00811249	0.00499075	0.00109067		4.10192e-05	8.77548e-05	0.00024255	0.000562781	0.000656777	0.000302532	1.63701e-05
35	UGCCGAUAAAUGCCCAGCGCGUUUACUCCACGCCG	seedF665	665	ACGCGUUUAC	0.00041641	0.00239566	0.00448014	0.00844021	0.00735577	0.00780573	0.00239947		0.000205096	0.00137482	0.0030282	0.00502483	0.00673854	0.00585184	0.00113772
35	ACGAUCCAGUUGCUCAACGCGUUUCCUCACCCCGC	seedF666	666	ACGCGUUUAC	0.000112543	0.00028933	0.000703038	0.00161836	0.00103493	0.00113091	0.000167795		5.12741e-05	0.000468025	0.00135975	0.0028943	0.00470909	0.00642233	0.00342136
35	ACGCGUUUACUUGCAGCGUGCUCACCGACUUCCCG	seedF667	667	ACGCGUUUAC	7.87802e-05	0.000416636	0.00153014	0.00313558	0.007723	0.00711735	0.00239947		1.02548e-05	0.000117006	0.00044835	0.00138685	0.00219364	0.00122742	0.000188256
35	CAACGCGUUUACUUUCACUCCACUACCCUCGAAGC	seedF668	668	ACGCGUUUAC	0.000213832	0.00104159	0.0023021	0.00365256	0.00941449	0.00797782	0.00233235		0.000235861	0.00143333	0.00422625	0.00764444	0.0130108	0.0117728	0.00304484
35	ACGCGUUUACUCACUCACCGCACACCCGCGAGUAG	seedF669	669	ACGCGUUUAC	0.000146306	0.000775406	0.00201262	0.003956	0.00715546	0.00726486	0.0020471		6.15289e-05	0.000487526	0.00169785	0.00314889	0.00705379	0.0056271	0.00141602
35	CAACGCGUUUACCCUCCACUAACUUCGACGGCUGG	seedF670	670	ACGCGUUUAC	0.000180069	0.000833272	0.00170935	0.00356265	0.00968157	0.0094898	0.0039264		0.000102548	0.000487526	0.0013671	0.00275361	0.00563515	0.00447748	0.00165338
35	ACUACCGAUCGUUCAGUCCCCGGUUACCCCACUGC	seedF671	671		0.000123797	0.000393489	0.000468692	0.00103395	0.00203647	0.00405652	0.00239947		7.17837e-05	0.000399772	0.000779101	0.00111886	0.00349406	0.00638775	0.00405979
35	AGCCACGCCAAAACUUUUACUCACCACAACACCGC	seedF672	672		0.000844074	0.00387703	0.00782991	0.0120591	0.0044513	0.00258142	0.000520164		0.00100497	0.00428048	0.00962851	0.0137814	0.0161436	0.0101564	0.00187438
35	CCGACCAGUUCUUAACGCGUUUCCUCUCGGCCCAC	seedF673	673	ACGCGUUUAC	5.62716e-05	0.000185171	0.000303271	0.000696795	0.00533043	0.00635522	0.0027854		4.10192e-05	0.000146258	0.00030135	0.000690076	0.00172732	0.00102861	0.000212812
35	CAACGCGUUUACAUCCUCCUGCUCGAGUACUCGAU	seedF674	674	ACGCGUUUAC	5.62716e-05	0.00035877	0.000937384	0.0017757	0.00268191	0.00200368	0.000570503		8.20385e-05	0.000721539	0.0018963	0.00348388	0.00635104	0.00600743	0.00180071
35	ACGCGUUUACUUUCACUCUGACACCAGUACGUGCA	seedF675	675	ACGCGUUUAC	0.000146306	0.000891138	0.00227453	0.00358512	0.0122411	0.0104978	0.00251692		0.000143567	0.000458275	0.0016023	0.00263301	0.00457774	0.00224738	0.000335587
35	ACGCGAUAAUCCACGCAUCGUUAUUCCGCGUUCCG	seedF676	676		0.000101289	0.000486075	0.00132337	0.00271975	0.00629858	0.00567913	0.00144304		2.05096e-05	8.77548e-05	0.00024255	0.000468984	0.00109682	0.00052727	8.18506e-05
35	UAACCGACUAGCAGCAUCAUCGCGUUUACUCCGUG	seedF677	677	ACGCGUUUAC	5.62716e-05	0.000277757	0.000551402	0.00137111	0.00629858	0.00550703	0.00177863		5.12741e-05	0.000117006	0.0003381	0.000502483	0.000545125	0.000466764	6.54805e-05
35	ACGCUCGACAGCGAACAACGCGUUUACUCACAGGC	seedF678	678	ACGCGUUUAC	0.000270104	0.00180542	0.00318435	0.00686681	0.00580894	0.00431466	0.00100677		0.000123058	0.000770292	0.0020874	0.00495113	0.00596354	0.00360446	0.000671175
35	UCCGACCAGUCUCACCAUACGCUCACUCACUCGCU	seedF679	679		0.000101289	0.000543941	0.000827103	0.00164084	0.00193631	0.00201597	0.000771857		4.10192e-05	0.00073129	0.00153615	0.00251911	0.00528706	0.00627538	0.00330676
35	AUCCGAGCUUCCUCAACGCGUUUACAUCCAGUCAC	seedF680	680	ACGCGUUUAC	0.000123798	0.00068282	0.00154393	0.00376494	0.0048853	0.00280269	0.000620841		0.000266625	0.00103356	0.0030282	0.00649878	0.00928683	0.00584319	0.000974022
35	CCUACAAAGCCGACACCGCGUUUACUCCAAACUGC	seedF681	681	ACGCGUUUAC	0.000427664	0.00221048	0.00453528	0.0065746	0.00407293	0.00205285	0.000469826		0.000307644	0.00239863	0.00404985	0.00602979	0.00836734	0.0051344	0.000867617
35	CCGAUCACCCUUAACGCGUUUACGUCUCCACAUGC	seedF682	682	ACGCGUUUAC	9.00345e-05	0.000347197	0.00103388	0.00140483	0.00242596	0.00218806	0.000620841		0.000143567	0.000692288	0.00178605	0.00345038	0.00676481	0.00796092	0.00253737
35	CAACGCGUUUACCUCACCGUCCUAAUUCCGCUAGU	seedF683	683	ACGCGUUUAC	0.000112543	0.000497648	0.00103388	0.00171951	0.00810136	0.00728945	0.00352369		6.15289e-05	0.000292516	0.0006174	0.000944668	0.00153029	0.000968103	0.000294662
35	ACGCGUUUACACCACCCAACGAACCGUCCGUGCCG	seedF684	684	ACGCGUUUAC	0.000101289	0.000451356	0.00139229	0.00266356	0.00506335	0.00800241	0.00431233		2.05096e-05	0.000204761	0.00055125	0.00103176	0.00300147	0.00382055	0.00185801
35	CCGAUGAGCACUCAACUUAUACACCUGACCGGCUC	seedF685	685	CAACUUAUAC	0.000281358	0.000856418	0.00164042	0.00218029	0.0126973	0.0110387	0.00429555		0.000112803	0.00074104	0.00131565	0.00190943	0.00390783	0.00337107	0.000736655
35	CCGACCAGCUGCUCAAACGCGUUUACUUCACAUAC	seedF686	686	ACGCGUUUAC	0.00015756	0.00106474	0.00268809	0.00547321	0.0072111	0.00468344	0.00102355		0.000112803	0.000614283	0.00110985	0.00263301	0.00252859	0.00156452	0.000204627
35	ACGCGUUUACAUCUCACCGCCUUACCACGCUGAGG	seedF687	687	ACGCGUUUAC	0	0.000347197	0.000496262	0.0012812	0.00103493	0.000872767	0.000151015		5.12741e-05	0.00036077	0.00128625	0.00245882	0.00606205	0.00616301	0.00195623
35	ACGCGUUUACUCUAUGCCACCUGAAAACCUCUGGG	seedF688	688	ACGCGUUUAC	0.000123797	0.00103002	0.00224696	0.00436059	0.0053193	0.00347877	0.000738298		0.000102548	0.000887298	0.0029253	0.0057283	0.00979912	0.00723484	0.00153879
35	CCGACCAGCUUACAACUUAUAUGUCCCCACCAUAC	seedF689	689	CAACUUAUAC	0.000213832	0.000821698	0.0011028	0.00103395	0.00655453	0.00833431	0.00664468		0.000133313	0.00055578	0.0007056	0.000810672	0.00172076	0.00180655	0.000843061
35	ACCGGCAUCCACAACUUAUACCAACUCCGCUUGUA	seedF690	690	CAACUUAUAC	0	0	0	0	0	0.000307312	0.00614129		0	0	0	0	0	1.72876e-05	9.00357e-05
35	ACGCGUUUACUCAGAGAUCGCGAGCCCCGAAUGUC	seedF691	691	ACGCGUUUAC	0.000303867	0.00143508	0.00292243	0.00613629	0.00211436	0.00113091	0.000234913		9.22933e-05	0.000487526	0.00131565	0.00272681	0.00220677	0.00101132	0.000122776
35	AGCCACGCCAAUACCCGUUAUACUGUCCCCACUCG	seedF692	692		0.000202578	0.0006481	0.00104766	0.00170827	0.00149118	0.00129071	0.000453046		0.000338409	0.00160884	0.00300615	0.00417396	0.0087023	0.00981069	0.00409253
35	ACCACGACUACAGCUGUCAACGUCACGCGCCCCAA	seedF693	693		0.000326375	0.00179385	0.00283972	0.00577666	0.0053193	0.00612166	0.00162761		7.17837e-05	0.000331518	0.0006027	0.00128636	0.00108368	0.000682858	0.000188256
35	GUCCGACAGUCCCGCAACUUUGAAAUCCCUGCUGC	seedF694	694	CAACUUUGAAAUCC	0.000360138	0.00196745	0.00395631	0.0065746	0.00704417	0.007523	0.00255048		0.000307644	0.0018136	0.0042483	0.00680027	0.0106661	0.00739043	0.00166975
35	GCCGAUAAUGCCUUCACCGCGUUUACUCGCUACUC	seedF695	695	ACGCGUUUAC	0.00015756	0.000729113	0.00199883	0.00376494	0.00142441	0.000725257	0.00031881		0.000184587	0.00117006	0.0036456	0.00736975	0.00639044	0.00500475	0.00108861
35	ACGCGUUUACUCUCGAAACCUAUCACGUCCUGCAG	seedF696	696	ACGCGUUUAC	0.000168815	0.00138879	0.00391496	0.00830535	0.00365006	0.00202826	0.000469826		7.17837e-05	0.000575281	0.00206535	0.00475684	0.00398007	0.00266228	0.000605694
35	AGCCACGCUUCAACGCAACUCGGUAACUCGCUUGA	seedF697	697		0.000461427	0.00190958	0.00398388	0.00761979	0.00257062	0.00135217	0.00033559		0.000123058	0.000614283	0.00150675	0.00263301	0.00255486	0.001383	0.000229182
35	CCGACCAGUCUCGACUUUUGCUCUGUACGCGCCAU	seedF698	698		9.00345e-05	0.000486075	0.000951169	0.00179818	0.00609827	0.00475719	0.00132558		1.02548e-05	0.00037052	0.000896701	0.00151415	0.00275846	0.00140029	0.000360143
35	UCCGACCACGCCAUACAACUUAUACUCUGCACUGC	seedF699	699	CAACUUAUAC	0.000225086	0.000786979	0.001475	0.00320301	0.00350539	0.00436383	0.00231557		0.000225606	0.00110181	0.00250635	0.00451565	0.00768429	0.00976747	0.00494378
35	ACGCGUUUACUAUCCCCACUAUUCGCCGACACUGU	seedF700	700	ACGCGUUUAC	5.62716e-05	0.000543941	0.000923599	0.00139359	0.00269303	0.00383526	0.00276862		0.000123058	0.000692288	0.0015876	0.00208363	0.00407859	0.00651741	0.00429716
35	UUCCGACACGCCUCACAGAUCUCAGUCCACGGCUC	seedF701	701		0.000135052	0.000451356	0.00100631	0.00184314	0.00249273	0.00191763	0.000587282		0.000123058	0.000458275	0.00141855	0.0028943	0.00587159	0.00605929	0.00203808
35	CAGCCCAGUUGCUCAACUUAUACACCCACGCGUUG	seedF702	702	CAACUUAUAC	0.000191323	0.000983724	0.00286729	0.00437183	0.011195	0.0098217	0.00293641		0.000123058	0.000614283	0.0013083	0.00267321	0.00450549	0.0029821	0.000548399
35	UUCAGCACAGCCCGAACUUUGAAAUCCGCCCACUG	seedF703	703	CAACUUUGAAAUCC	0.000450173	0.00123833	0.00221939	0.00321425	0.00169149	0.00110632	0.000369149		0.000635798	0.00333468	0.00587265	0.00940648	0.011533	0.0101132	0.00211175
35	ACGCGUUUACUCCAAUACCUUACCGCCCGUUAUCG	seedF704	704	ACGCGUUUAC	1.12543e-05	0.000312477	0.000813319	0.00137111	0.00496319	0.00615854	0.00214778		6.15289e-05	0.000351019	0.0010143	0.00160125	0.00288325	0.00153859	0.000392883
33	CAACGCGUUUACACCAGCAACCGAGUGCUCUGG	seedF705	705	ACGCGUUUAC	0.000135052	0.000902711	0.00170935	0.00341654	0.0104939	0.00821138	0.00273506		0.000112803	0.000380271	0.00128625	0.00256601	0.0045646	0.00217823	0.000499289
35	CCGACCAGUCAUCACCGUAGUUUACUCCAACUUAC	seedF706	706		6.75259e-05	0.00028933	0.000606543	0.000730511	0.00850197	0.00642897	0.00221489		4.10192e-05	0.00017551	0.00041895	0.00058288	0.00103771	0.000829803	0.000188256
35	CGGCUUGCAUAUUUGCCUUACCUGUUCACCCUCGC	seedF707	707		0	0	4.13552e-05	0.000921568	0.00124636	0.000356482	0.00599028		0.000420447	9.75053e-06	2.94e-05	0.000140695	0.000203601	2.59313e-05	0.000302847
35	ACGCGUUUACUCACACCUGUCCACAACCCGCUGCU	seedF708	708	ACGCGUUUAC	0.000101289	0.000995297	0.0018472	0.00361884	0.00456258	0.00640439	0.00354047		8.20385e-05	0.000750791	0.0021609	0.00416056	0.00736904	0.00794363	0.00366691
35	ACGCGUUUACUUCUCAACCGCAACAGUGCCGUUCG	seedF709	709	ACGCGUUUAC	0.000213832	0.000891138	0.00260538	0.00566427	0.00820151	0.00636751	0.00194642		0.000123058	0.000780042	0.0026166	0.00553401	0.00983196	0.00636182	0.00135872
35	UCAGCACCACGACCUUAACGUUUACUCCACGCGCC	seedF710	710		0.000191323	0.000613381	0.001475	0.00283214	0.00711094	0.00837118	0.00426199		4.10192e-05	0.000156008	0.00027195	0.000676677	0.00128728	0.00108047	0.000270107
34	CCGACCAGCUAUCACCUUAUACUAACCCACCGCU	seedF711	711	CAACUUAUAC	0.00015756	0.000659674	0.000923599	0.000966522	0.007723	0.0120589	0.0099838		5.12741e-05	0.000419273	0.000771751	0.000958067	0.00202944	0.00286973	0.00150605
35	CGACGACCUCACUUAUCCUCUUCAACAGCGCGCUG	seedF712	712		7.87802e-05	0.000416636	0.000427337	0.000539454	0.00593135	0.00476949	0.00182896		5.12741e-05	0.000214512	0.0002646	0.000247891	0.000709319	0.000484052	7.36656e-05
35	ACCGACACAGACUUUACGCGUUUACACUCACCUGC	seedF713	713	ACGCGUUUAC	0.000180069	0.000578661	0.000964954	0.00178694	0.00100154	0.000835889	0.000268472		0.000143567	0.00113106	0.00216825	0.00361118	0.0059307	0.00476272	0.00145694
35	CCGACCAUCCUUCAACUUUUACUCCCAAGACCUCU	seedF714	714	CAACUUAUAC	9.00345e-05	0.000578661	0.00181963	0.00251745	0.00752269	0.00496616	0.00110745		4.10192e-05	0.000263264	0.000962851	0.00180894	0.00313283	0.00205722	0.000302847
35	ACGCGUUUACUCUCGAGCCUUGCACAUCACACUGG	seedF715	715	ACGCGUUUAC	0.000135052	0.00143508	0.00325327	0.00646221	0.00329396	0.00239704	0.000855754		6.15289e-05	0.000780042	0.002352	0.00476354	0.00422965	0.00299939	0.000875802
35	UCAGCACCGCCUCCACGUGUUUACUCCAGCGCGCU	seedF716	716	ACGCGUUUAC	7.87802e-05	0.000381916	0.00114416	0.00147226	0.00282657	0.00303624	0.00125846		0.000184587	0.000711789	0.00158025	0.00272681	0.00541841	0.00589506	0.00265196
34	ACUGUACUGCGUACCAUCCCUGCACUUCGACUGC	seedF717	717		2.25086e-05	8.10125e-05	0.00011028	0.000393352	0.0022479	0.00587581	0.00521842		1.02548e-05	9.75053e-05	0.000294	0.00056948	0.00184554	0.00488373	0.00402705
34	ACGCGUUUACUGCUCCGAACACUCACCCGCACUG	seedF718	718	ACGCGUUUAC	0.000225086	0.00109946	0.00256402	0.00433811	0.00520801	0.00443759	0.00142626		0.000194841	0.00102381	0.00307965	0.00549381	0.00985823	0.00811651	0.00234911
35	ACGCGUUUACAUCUCAUAUUACACUUCUCGUCUUG	seedF719	719	ACGCGUUUAC	7.87802e-05	0.000428209	0.00133715	0.00233764	0.00511899	0.00586352	0.0058057		2.05096e-05	0.000253514	0.0010437	0.00174194	0.00214109	0.00221281	0.00132598
35	CAACGCGUUUACAUUCCACACUAGACAUCGCGGCU	seedF720	720	ACGCGUUUAC	0.000146306	0.000821699	0.00144743	0.00195552	0.00343863	0.0034296	0.00206388		0.000174332	0.000887298	0.00221235	0.00357768	0.00643642	0.0072262	0.00342136
35	GCAGCACAGCAUCUUACGCGUUUAUUCUCACUGCA	seedF721	721	ACGCGUUUAC	0.000326375	0.0012962	0.00137851	0.00156217	0.00337186	0.00248308	0.000805416		0.000338409	0.00194036	0.00269745	0.0027938	0.00581248	0.00411444	0.000892172
35	ACGCGUUUACUCCAACGAGCGCACCUCUGAGUCCC	seedF722	722	ACGCGUUUAC	0.000213832	0.000914284	0.00308785	0.00769846	0.00638761	0.00501534	0.00110745		5.12741e-05	0.00036077	0.00172725	0.00440175	0.00623938	0.00449476	0.000785766
35	UCCGACAUGCCCUCAACUCUUACGUCUCCGCUGGC	seedF723	723		9.00345e-05	0.000335623	0.000716823	0.00193304	0.00649889	0.0100798	0.00657756		3.07644e-05	0.000204761	0.0006174	0.00150745	0.00255486	0.00267957	0.00100676
35	CAACGCGUUUACUCCGUCCAACCGACUGGCUGCAG	seedF724	724	ACGCGUUUAC	0.000202578	0.00128463	0.00256402	0.00545074	0.00833505	0.0060602	0.00156049		0.000215351	0.000887298	0.0021609	0.00397966	0.00608176	0.00404529	0.000843061
35	UCCGGCCAUGCGCUCAAUGCUAUACUCACCACUGC	seedF725	725		4.50173e-05	4.62929e-05	0.000192991	0.000359636	0.000344975	0.0004917	0.00033559		7.17837e-05	0.000487526	0.000882001	0.00122606	0.00296863	0.00579133	0.0043299
35	UCCGACCACGUCCCAACUUUUCACUCUCCGUCUGC	seedF726	726		0.000168815	0.000763832	0.00190234	0.00270851	0.0105051	0.0119729	0.00489961		0.000102548	0.000419273	0.000933451	0.00148065	0.00336927	0.00266228	0.000818506
35	CCGACCAGACCCAACUUUUACGUCUCCAGUCACCG	seedF727	727	CAACUUAUAC	0.000168815	0.000613381	0.00126823	0.0021241	0.00357216	0.00207743	0.000453046		0.000266625	0.000819044	0.0023373	0.00377197	0.00673197	0.00372547	0.000507474
35	CCGAUUCCAGUCAAAGACGCGUUUACCCUCACCCU	seedF728	728	ACGCGUUUAC	0.000281358	0.00168969	0.00325327	0.00386609	0.00227016	0.00109403	0.000218133		0.000317899	0.00182335	0.00343245	0.00477694	0.00793387	0.00523813	0.000843061
34	CAACGCGUUUACUCCAAUCACAGAACCGCUCAGG	seedF729	729	ACGCGUUUAC	0.000326375	0.00137721	0.00314299	0.00661956	0.014144	0.00972336	0.00293641		0.000184587	0.000711789	0.0024843	0.00481044	0.00583218	0.00287838	0.000523844
35	CAACGCGUUUACUCAAAGUCACAGUGUACCUCUGG	seedF730	730	ACGCGUUUAC	0.00015756	0.00121519	0.00293622	0.00774342	0.00676597	0.00395818	0.00104033		5.12741e-05	0.000458275	0.0012348	0.00274691	0.00362541	0.00206586	0.000548399
35	AGUCCGACCUUCAUGUCUCAACGCCACGAGCCCCA	seedF731	731		0.00015756	0.000462929	0.000923599	0.00194428	0.00238144	0.00173324	0.000369149		9.22933e-05	0.000273015	0.000984901	0.00212383	0.00463028	0.00591234	0.00250463
35	CAACGCGUUUACUCCGCACACAUAACGACCGUGGC	seedF732	732	ACGCGUUUAC	0.000326375	0.00174756	0.00434229	0.00812553	0.0126306	0.0123785	0.00525198		0.000194841	0.00111156	0.0029106	0.0057149	0.00891904	0.00669893	0.00189075
35	CAACGUCGUUUACUCUUUCCCUCGUCGACCUCGGG	seedF733	733		3.3763e-05	9.25857e-05	0.000427337	0.000887852	0.00491868	0.00571601	0.00211422		0	1.95011e-05	6.615e-05	0.000127296	0.000203601	0.000155588	1.63701e-05
35	AACCUUAAACUAUAGCUUUAAGAUUCAUUACCGCC	seedF734	734		2.25086e-05	0	2.75701e-05	0.00102272	0.00115734	0.00019668	0.00568825		0.000348664	1.95011e-05	2.205e-05	0.000107196	0.000216737	9.50816e-05	0.000327402
35	AUCAGCACAGACCCAACUUGAAAUCCCAACUACCG	seedF735	735		0.000382647	0.00175913	0.00344626	0.00413582	0.00455145	0.00317146	0.000855754		0.000492231	0.00312017	0.0056889	0.00801292	0.0132997	0.0112715	0.00277474
35	UACAGCCAUCAAUCUCAACGUGUUUACUCCGCUGC	seedF736	736	ACGCGUUUAC	0.000123797	0.000474502	0.000689253	0.00100024	0.00332734	0.00389672	0.00199676		8.20385e-05	0.00091655	0.00185955	0.00245882	0.00409829	0.00567032	0.0026847
35	CAACGCGUUUGCUCUCUACCUAACGUACACAUCGG	seedF737	737	ACGCGUUUAC	0.000168815	0.000671247	0.00141986	0.00239383	0.00833505	0.00553162	0.00157727		8.20385e-05	0.00103356	0.0020874	0.00330299	0.00559574	0.00310312	0.00067936
35	CAACGCGUUUACUGACCCCAACCACACUGCCUAGA	seedF738	738	ACGCGUUUAC	0	1.15732e-05	1.37851e-05	3.37159e-05	0.000111282	0.00158573	0.00877568		1.02548e-05	0	2.94e-05	5.35982e-05	1.31355e-05	0.000172876	0.000916727
35	ACGCUGUUUACUCUUCACUCCUAGACUCCGCACGG	seedF739	739		1.12543e-05	0.000150452	0.000220561	0.000472023	0.00199195	0.00190534	0.000805416		9.22933e-05	0.00037052	0.0011172	0.00176874	0.00457117	0.00565303	0.00198078
35	ACGCGUUUACUCACUAACGCCGCCAACGAAGCAGC	seedF740	740	ACGCGUUUAC	0.000101289	0.000509222	0.00104766	0.00252869	0.00183616	0.00111862	0.000302031		6.15289e-05	0.000643535	0.00200655	0.00350398	0.00737561	0.00502204	0.000875802
35	CCGACCAGCUUCACUUAUACCACCGCGGACGUGAG	seedF741	741		0.000180069	0.00105316	0.00173692	0.00248374	0.00960367	0.00800241	0.00189608		0.000194841	0.0009263	0.00160965	0.00222432	0.00514913	0.00310312	0.000499289
35	GCGCUCACAGUCAUCAACGCGUUUACACCAACUAC	seedF742	742	ACGCGUUUAC	0.000236341	0.00103002	0.00169556	0.00186561	0.00358329	0.0022987	0.000771857		0.000215351	0.00102381	0.00172725	0.00263301	0.00564172	0.0052727	0.00117865
35	UCAGUCCAGCCCCACUUAUCCGCUUCCACCACUGC	seedF743	743		0.000101289	0.000231464	0.000372197	0.000629363	0.00111282	0.00159802	0.00104033		0.000102548	0.000419273	0.000735001	0.00126626	0.00290952	0.00563574	0.00438719
35	AUCAGCACACCCUCACGAGUUACUACCCUGAUGCC	seedF744	744		0.000146306	0.000486075	0.00106145	0.00131492	0.00116846	0.00136447	0.000738298		0.000112803	0.000468025	0.0011025	0.00168834	0.00337584	0.00561846	0.00275018
34	UCAGCACACGCCCAACGUUUACCAGUACCACCAC	seedF745	745		2.25086e-05	0.000138879	0.000289486	0.000561932	0.000612053	0.000712964	0.000167795		0.000112803	0.000526529	0.001029	0.00178214	0.00420994	0.00700146	0.00429716
35	ACGCGUUUACGUCUCCACCCCUAAGCUCGCUAACG	seedF746	746	ACGCGUUUAC	0.000371392	0.0016434	0.00373575	0.00638354	0.00839069	0.00833431	0.00328878		0.000153822	0.00124807	0.0035133	0.00596949	0.0108828	0.0106491	0.00303666
35	GGUCCGAUAAGCCGUCAACUUAUGCCCCCAACUGC	seedF747	747	CAACUUAUAC	0.000101289	0.000196745	0.000441122	0.000348398	0.00310478	0.00560537	0.00468148		7.17837e-05	0.000224262	0.0003234	0.000308189	0.000991734	0.00143487	0.000523844
35	AGCCAUGCCCUCAACUCAUACUAACACCGUUCAAG	seedF748	748	CAACUUAUAC	3.3763e-05	0.00035877	0.000675468	0.00139359	0.00161359	0.00267976	0.00874211		0.000112803	0.00017551	0.00068355	0.00162134	0.00346122	0.00409715	0.00125231
35	UCAGUCCAGCUUUCCACGCGUUUACUCCCACCGGC	seedF749	749	ACGCGUUUAC	0.000135052	0.000555514	0.00128201	0.00309062	0.0033496	0.00334356	0.00105711		0.000194841	0.000799543	0.00187425	0.00390597	0.0075004	0.00788312	0.00220178
35	CCGACCACGCCUACAACUUUUGCAAACCCACUGCA	seedF750	750		0.000236341	0.000925857	0.00159907	0.00239383	0.00191406	0.000946522	0.000184574		0.00025637	0.00150158	0.00265335	0.00334319	0.00554977	0.00337972	0.000417438
35	UGAGCUCUGAUCAGUAGUAAGCGCUAUACCUCCAC	seedF751	751		0.000180069	0.000636527	0.00135094	0.00186561	0.0022479	0.00210202	0.0006544		0.000123058	0.000672787	0.00163905	0.00235162	0.00424935	0.00554931	0.00198897
34	UCAGUCCACGUCCAUCAACUGUACUCAUAGCUGC	seedF752	752		1.12543e-05	5.78661e-05	0.000165421	0.000314682	0.00225903	0.00426549	0.00553723		2.05096e-05	5.85032e-05	0.00012495	0.000341688	0.000702752	0.00153859	0.00115409
35	ACGCGUUUACAUCUCGCCUCCAUGCCCGCACUGCA	seedF753	753	ACGCGUUUAC	0.000101289	0.000497648	0.00104766	0.00191057	0.00606489	0.00649043	0.00224845		0.000102548	0.000477776	0.000970201	0.00191613	0.00414427	0.00266228	0.000753026
35	UCCGACCAGCAUCAACGCGUUUAGUCCGCGACCAA	seedF754	754	ACGCGUUUAC	0.000270104	0.0016434	0.00392874	0.0106093	0.00794556	0.00456051	0.000721518		0.000102548	0.000780042	0.0025431	0.00687396	0.00736904	0.00279194	0.000343773
35	UGACCUACCACAGACUUCAACUUAUACCGUCCGCU	seedF755	755	CAACUUAUAC	2.25086e-05	0	1.37851e-05	1.12386e-05	4.45129e-05	0.000897352	0.00552045		1.02548e-05	1.95011e-05	1.47e-05	6.69977e-06	0	1.72876e-05	7.36656e-05
35	UCCGACCAGACCUCGACUUAUGCCUUCGCGCUACA	seedF756	756		0.000213832	0.0011226	0.00177827	0.0026186	0.00469612	0.00382296	0.00140948		0.000194841	0.00128707	0.00249165	0.00358438	0.00669913	0.00552337	0.00144057
35	CAACGCGUUUACUCUACAGCCUUCACCGGCUCGUG	seedF757	757	ACGCGUUUAC	9.00345e-05	0.000671247	0.00143365	0.00268603	0.00392827	0.00264288	0.000771857		0.000215351	0.00105306	0.002793	0.00557421	0.0112375	0.00974154	0.00287296
35	GCAGCACACGCCCCAACUUAUACUGAGUCGUCGCC	seedF758	758	CAACUUAUAC	0.000135052	0.000416636	0.00135094	0.00243878	0.00459596	0.00542099	0.00302031		8.20385e-05	0.00037052	0.00127155	0.00245882	0.00481418	0.00682858	0.00284022
35	ACGCGUUUACAUCUCCACCCUAUACACCGUGUCUU	seedF759	759	ACGCGUUUAC	0.000315121	0.00165497	0.00296379	0.00463032	0.00888033	0.00848182	0.00518486		0.000174332	0.000936051	0.00274155	0.00481043	0.00926056	0.00885987	0.00327402
35	AACCGACUAAGGCACAACGCGUUUAUUCUCACGCG	seedF760	760	ACGCGUUUAC	0.000585225	0.00210633	0.00351519	0.0055856	0.00179165	0.00100798	0.000100677		0.000358918	0.00180385	0.0050127	0.00751044	0.00520168	0.00266228	0.000319217
35	ACCACACAUUCCCUAUGUGUACUUCAACCCCAACC	seedF761	761		0	0	5.51402e-05	0.000730511	0.00124636	0.000270435	0.00547011		0.000410192	2.92516e-05	8.08501e-05	0.000160794	0.000183898	3.45751e-05	0.000237367
35	ACGCGUUUACUGUCACCUACACUUCCCAGAGCACC	seedF762	762	ACGCGUUUAC	0.000101289	0.000798552	0.00197126	0.00365256	0.0106831	0.0100553	0.00355725		2.05096e-05	0.000234013	0.00046305	0.00086427	0.00171419	0.00101132	0.000114591
34	ACGCGUUUACUGUGUACCACUACCGACUACAAUG	seedF763	763	ACGCGUUUAC	3.3763e-05	0.000173598	0.000385982	0.00082042	0.0053193	0.00545786	0.00189608		1.02548e-05	0.000117006	0.00034545	0.000616379	0.00126101	0.00100268	0.000278292
35	CCGAUAAGCCUAACGCGUUUACGCCGCCGCACUCU	seedF764	764	ACGCGUUUAC	9.00345e-05	0.000694393	0.00151636	0.00377618	0.00252611	0.00184387	0.000704739		8.20385e-05	0.000507028	0.0014259	0.00344368	0.00679108	0.00494424	0.00110498
35	GUUCCGAACAGUCGAAAACGCGUUUACUCUAGGCG	seedF765	765	ACGCGUUUAC	0.000247595	0.00152766	0.00306028	0.00639478	0.00304914	0.0014751	0.000369149		0.000235861	0.00195986	0.00488775	0.0103712	0.00843959	0.00397614	0.00063025
35	ACCUACACGGCCGCAACGCGUUUAUUCUCACUGCA	seedF766	766	ACGCGUUUAC	0.000438918	0.00178228	0.00169556	0.00180942	0.000879131	0.000565454	0.000117456		0.000963952	0.00496302	0.0062034	0.00665957	0.00717858	0.00605929	0.00112135
35	ACGUUGAGUACUCUUCACACCUUACACUGCCCACU	seedF767	767		0	0	0	0	1.11282e-05	0.000319605	0.00543656		0	0	0	0	6.56777e-06	1.72876e-05	0.000360143
35	CGACGACCUUAACUUUUACUAACCACACGCCAUCU	seedF768	768		5.62716e-05	0.000381916	0.000399767	0.000427068	0.00543058	0.00481865	0.00265116		3.07644e-05	0.000117006	0.00019845	0.000174194	0.00029555	0.000302532	6.54805e-05
35	ACGCGUUUACCUCCAACCGAAGACUUCGCAUCUGC	seedF769	769	ACGCGUUUAC	0.000213832	0.00105316	0.00271566	0.0047427	0.00868002	0.00676087	0.00276862		0.000153822	0.000858047	0.0026313	0.00475014	0.0102917	0.00917969	0.00300392
35	GCAGCACUGACUUCAACGCUGUUUACUCGUCAUAC	seedF770	770		0.000146306	0.000659673	0.000978739	0.00206791	0.00199195	0.00231099	0.000855754		0.000246115	0.00124807	0.0026313	0.00476354	0.00700125	0.00684587	0.00210356
35	ACGCGUUUACUCUACACCAACCACACUUCGUGCGC	seedF771	771	ACGCGUUUAC	0.000101289	0.000590234	0.00165421	0.00277594	0.00431776	0.00432696	0.00181219		5.12741e-05	0.000575281	0.00141855	0.002767	0.00507689	0.00623216	0.00217723
35	ACGCGUUUACUCCAAACCUAACAUCAGUCGCCGUA	seedF772	772	ACGCGUUUAC	0.000213832	0.000879565	0.00165421	0.00337159	0.00629858	0.00553162	0.00159405		1.02548e-05	0.000195011	0.0004704	0.000730275	0.000985166	0.000380326	0.000114591
35	AUCAGUCCACGACCCAACUUAUACCCUCCGACCCG	seedF773	773	CAACUUAUAC	0.000213832	0.000729113	0.00151636	0.00291081	0.00673258	0.00823597	0.00364115		0.000133313	0.000419273	0.00115395	0.00243872	0.00467625	0.00547151	0.00171068
35	ACGACAGGCGUUCAACGCGUUUACUCAAUGCGUGG	seedF774	774	ACGCGUUUAC	0.000292612	0.00142351	0.0033222	0.00684433	0.00539719	0.00334356	0.000687959		0.000102548	0.000253514	0.0005733	0.00149405	0.00119533	0.000682858	9.00357e-05
35	CCGACCAGCUUCAACCAUACCACUACCGUACCUCG	seedF775	775		7.87802e-05	0.000462929	0.000909814	0.00143855	0.00836843	0.00950209	0.00513452		3.07644e-05	0.000585032	0.0011025	0.00156775	0.00401291	0.0043046	0.00131779
35	CCGACCAGAACCUCAACUUUUACGUCACCCUGCUG	seedF776	776	CAACUUAUAC	0.000123797	0.000567088	0.00118552	0.00249498	0.00304914	0.00149968	8.38975e-05		7.17837e-05	0.000624034	0.00206535	0.00364467	0.00536587	0.00268821	0.000433808
35	AGCCAACCCAACGCGUUUACUGUGCCACGUGCUUG	seedF777	777	ACGCGUUUAC	0.000191323	0.000902711	0.00194369	0.00345026	0.00263739	0.00159802	0.00033559		0.000266625	0.00107256	0.00306495	0.00555411	0.00977285	0.00733857	0.00182527
35	ACGCGUUUACCUCCAUCCACUACUAUGCCGUAUCU	seedF778	778	ACGCGUUUAC	4.50173e-05	0.000266184	0.000523832	0.000719273	0.00373909	0.00534723	0.00397674		4.10192e-05	0.000243763	0.000727651	0.00130646	0.00266652	0.00363903	0.00236548
34	AGCCAUGUCUCGACGUACUUGCCACUCGCCGCCU	seedF779	779		6.75259e-05	0.000277757	0.000330841	0.000730511	0.00285996	0.00532265	0.00340624		3.07644e-05	0.000146258	0.0004116	0.000495783	0.0016091	0.00213501	0.00100676
35	CCGACCACGCCUCACUGUACCAGUACCACACUAGC	seedF780	780		7.87802e-05	0.000115732	0.000578972	0.00122501	0.00339411	0.00532265	0.00271828		5.12741e-05	0.00018526	0.000441	0.00113226	0.0025483	0.0038897	0.00178434
35	CAACUUUGAAAUCCCUCAACAGCGCGCCGAAGUGC	seedF781	781	CAACUUUGAAAUCC	0.000101289	0.000810125	0.00219182	0.00531587	0.00284883	0.00170866	0.000402708		3.07644e-05	0.000341269	0.0013083	0.00321589	0.00465655	0.00317227	0.000499289
35	AGCCAUACCUCAAUCGUGUACUAACAUCCUCUGGU	seedF782	782		0	0	0	0	1.11282e-05	0.00014751	0.00530232		0	0	0	0	0	0	1.63701e-05
35	AUCAGCACAGUGACUUGACGUGUUUACGCCCCUGC	seedF783	783	ACGCGUUUAC	3.3763e-05	0.000243038	0.000399767	0.000955284	0.000868003	0.00140134	0.000738298		6.15289e-05	0.000409522	0.000786451	0.00129306	0.00300147	0.00529864	0.0029057
35	CUACACCAGUCCGACAACGCGUUUACCCUCGAAGC	seedF784	784	ACGCGUUUAC	0.000517699	0.00184014	0.00334977	0.00640602	0.0047295	0.004917	0.00206388		0.00025637	0.00123832	0.0034398	0.00599629	0.00472223	0.00540236	0.00178434
35	AUGUUCCGACUUCACCUUAACUUAUACUGACUGGC	seedF785	785	CAACUUAUAC	1.12543e-05	3.47197e-05	6.89253e-05	3.37159e-05	0.000300462	0.00173324	0.0102019		0	9.75053e-06	2.94e-05	2.67991e-05	5.911e-05	0.000224738	0.000548399
35	CCGACCAGUCUCAACCUUACCACCGUCCACUCGCU	seedF786	786		1.12543e-05	0.000115732	0.000261916	0.000685557	0.00375022	0.00527348	0.00357403		0	0.000117006	0.0002499	0.000375187	0.00127415	0.0011842	0.000450178
35	AGCCAUGCCCGUCAACUUUGAAAUCCCAGCUCGUU	seedF787	787	CAACUUUGAAAUCC	0.000135052	0.00106474	0.00336355	0.00748493	0.00361668	0.0019668	0.00031881		8.20385e-05	0.000770292	0.00262395	0.00550051	0.00533303	0.00321549	0.000351958
35	CAGCGCGUUUACAUCUCAUCAACUACAGCGUCUGG	seedF788	788	ACGCGUUUAC	5.62716e-05	0.000150452	8.27103e-05	0.000280966	0.00416196	0.00524889	0.00337268		0	1.95011e-05	2.94e-05	5.35982e-05	0.000164194	0.000198807	7.36656e-05
35	GUCCGACAACAGCCCACCGCGUUUACUCUAUGACG	seedF789	789	ACGCGUUUAC	0.000135052	0.00119204	0.00255024	0.0044505	0.00456258	0.00352794	0.000973211		0.000153822	0.00154058	0.00378525	0.00712855	0.0105347	0.00734721	0.00138328
35	ACGCGUUUACGUACCACGUUCUUCCUUUGUGCCGC	seedF790	790	ACGCGUUUAC	7.87802e-05	0.000335623	0.000951169	0.00211286	0.0052414	0.00411798	0.00161083		7.17837e-05	0.000302266	0.000837901	0.00161464	0.00184554	0.00106318	0.000204627
34	ACGCGUUUACUCCAAACCCGCACCACCGUUGAUG	seedF791	791	ACGCGUUUAC	5.62716e-05	0.000381916	0.00111659	0.00246126	0.00306027	0.00256913	0.000536944		7.17837e-05	0.000399772	0.00150675	0.00334319	0.00524108	0.00354395	0.000687545
35	ACGCGUUUACUGCUCCAUCCCAACAAUACCGCUUG	seedF792	792	ACGCGUUUAC	6.75259e-05	0.000520795	0.00102009	0.00173075	0.00588684	0.00613395	0.00372505		7.17837e-05	0.000507028	0.0014994	0.0028943	0.00629193	0.00671622	0.00313488
35	ACUAGCCAAUCGGCACAACGCGUUUACUGCCCUGC	seedF793	793	ACGCGUUUAC	6.75259e-05	0.000335623	0.000317056	0.000786704	0.00125749	0.00121696	0.000771857		0.000153822	0.000780042	0.00135975	0.00168834	0.00344151	0.00523813	0.00239004
35	GACGCAAAGCAUCGACGCGUUUACUCCGCCGCUCG	seedF794	794	ACGCGUUUAC	0.00041641	0.0021179	0.00465935	0.00687804	0.00348314	0.00149968	0.000268472		0.000112803	0.000633784	0.00141855	0.00217073	0.00270592	0.0011842	0.000122776
35	CAACGCGUUUACUCGUUCCUCCCUACGCACCUACU	seedF795	795	ACGCGUUUAC	0.000112543	0.000520795	0.000937384	0.00144978	0.00593135	0.00645356	0.0031881		5.12741e-05	0.000214512	0.000705601	0.000904469	0.00201631	0.0021523	0.000556584
35	CAGCGCGUUUACACUUCCCUUCUACACUGCCCAUA	seedF796	796	ACGCGUUUAC	0	0	0	0	1.11282e-05	0.00044253	0.0052352		0	0	0	0	0	1.72876e-05	0.000106406
35	CAACGUCGUUUACUCUUACACUACAGUCCGCACCU	seedF797	797		7.87802e-05	0.000381916	0.000647898	0.00134864	0.00423986	0.00522431	0.00332234		6.15289e-05	0.00018526	0.00037485	0.000824072	0.00122817	0.00122742	0.000417438
35	UCCGAGAACCAUCAACGCGUUUACCGUCCCACCAC	seedF798	798	ACGCGUUUAC	5.62716e-05	0.000439782	0.000951169	0.0011351	0.000623181	0.000516285	5.03385e-05		0.000123058	0.00105306	0.00247695	0.00388587	0.00425592	0.00522084	0.00140783
35	UUCCGACAGCACUCGACAAUACUACCAGGACCUCG	seedF799	799		2.25086e-05	0.000196745	0.000468692	0.000764227	0.00352765	0.00440071	0.00216455		3.07644e-05	0.000292516	0.000720301	0.000944668	0.00344808	0.0052122	0.00241459
33	ACGCGUUUACUGUCCGCCGUUCACUAACCUUGG	seedF800	800	ACGCGUUUAC	5.62716e-05	0.000347197	0.000854674	0.00142731	0.00311591	0.00521201	0.00246659		4.10192e-05	0.00037052	0.000771751	0.00153425	0.00311969	0.00346615	0.0017516
35	AGCCAUGCCUGCAACUUAUACACCGGACGAUGUCG	seedF801	801	CAACUUAUAC	0.00057397	0.00179385	0.00475585	0.00682185	0.00564202	0.0029502	0.000738298		0.000502486	0.0018721	0.0041307	0.00618389	0.00952984	0.00696688	0.00117046
35	AUAUCCGAUAAGCCGACAACGCGUUUACACCUGCG	seedF802	802	ACGCGUUUAC	0.000191323	0.000833272	0.00172313	0.00303443	0.00301575	0.00204055	0.00033559		0.000194841	0.00128707	0.00362355	0.0059092	0.00830166	0.00654334	0.00113772
35	CGACCUAGCAAUCAACGUGUUUACUCCACACCGUC	seedF803	803	ACGCGUUUAC	0.000393901	0.00119204	0.00220561	0.00359636	0.0123857	0.0141487	0.00709773		0.000174332	0.000682537	0.0014406	0.00186254	0.00223304	0.00189299	0.000499289
35	CCGACCAGUCCGUCAACGUGUUUACGACCAGUGUG	seedF804	804	ACGCGUUUAC	3.3763e-05	0.000231464	0.000358412	0.00123625	0.00684387	0.00690838	0.00276862		0	4.87526e-05	8.82001e-05	0.000234492	0.000275846	0.000164232	4.91104e-05
35	ACCGACCAGCUAAAAACGCGUUUACUCACAGUCGG	seedF805	805	ACGCGUUUAC	0.000191323	0.00136564	0.00347383	0.00729387	0.00194744	0.00104486	0.000184574		0.000164077	0.00054603	0.00163905	0.00345038	0.0049521	0.00337107	0.000736656
35	CGAACUACACGCCCUACACAUCAUCAUAACCCUAC	seedF806	806		0	0	8.27103e-05	0.000708034	0.00169149	0.000258142	0.00516808		0.000379428	9.75053e-06	2.94e-05	0.000127296	0.000170762	8.64378e-06	0.000261922
35	ACAACGCGUUUCCUCCAAACCUAUCACUCGUGCAG	seedF807	807	ACGCGUUUAC	0.000270104	0.00134249	0.00259159	0.00450669	0.00410632	0.00192992	0.000520164		0.000328154	0.00128707	0.0042924	0.00798613	0.00977285	0.00569625	0.000990392
35	ACGCGUUUACUCCACCUCCGCACGUUCGUGGCUGC	seedF808	808	ACGCGUUUAC	3.3763e-05	0.000335623	0.000771963	0.0016296	0.00604263	0.00658877	0.00305387		0	0.000273015	0.0004998	0.00115906	0.00310656	0.00277465	0.000965837
35	CAGCCUAGUGCUCACUGCAUACUCGUCUCCGUUCG	seedF809	809		6.75259e-05	0.000277757	0.000454907	0.000786704	0.00365006	0.00515055	0.00228201		1.02548e-05	5.85032e-05	0.00016905	0.000160794	0.000459744	0.000432189	0.000139146
35	AGCCAUGCCGUCAAACGAGUUUACUCCACACAGUG	seedF810	810	ACGCGUUUAC	0.00015756	0.000833272	0.00169556	0.00259612	0.00200308	0.00148739	0.000302031		0.000174332	0.000819044	0.0023814	0.00355088	0.00514913	0.00484052	0.00117865
35	UACACAACGGCCGCACGUUCUACCAUCGAGAGCCA	seedF811	811		0.000348884	0.00101844	0.00246753	0.00514729	0.0024816	0.00188075	0.000704739		1.02548e-05	0.000136507	0.0003234	0.000596279	0.000433473	0.000242026	6.54805e-05
35	ACGCGUUUACUACCCCGACGAACUUGCCGAAACCG	seedF812	812	ACGCGUUUAC	4.50173e-05	0.000219891	0.000551402	0.00153969	0.000356104	0.000184387	0		3.07644e-05	0.000302266	0.0015141	0.00383897	0.00514257	0.00274008	0.000450178
35	UCGGGCACAACCUAACGCGUUUACUCCAGCCCUGC	seedF813	813	ACGCGUUUAC	9.00345e-05	0.000543941	0.000578972	0.00100024	0.00379473	0.00513826	0.00231557		8.20385e-05	0.000448524	0.000735001	0.00100497	0.00243664	0.00263635	0.000777581
35	UUCCGACCAGCUCUCAACUUUUACCUCAACCGCAC	seedF814	814	CAACUUAUAC	0.000315121	0.00113418	0.00192991	0.00305691	0.00931433	0.0083466	0.00233235		8.20385e-05	0.000867797	0.002058	0.00367147	0.0061343	0.00478001	0.000892172
35	CAACGUCGUUUACUCUCGAGCUAUCAGGACCUCGC	seedF815	815		0.000123797	0.00103002	0.00289486	0.0065746	0.00311591	0.00197909	0.000469826		0.000133313	0.000858047	0.00309435	0.00744344	0.00572053	0.00344022	0.000605695
35	UGACCGAUGAUCAUAAUCAACAUACUCCGCUUGCA	seedF816	816		0	0	0	0	0	0.000172095	0.00513452		0	0	0	0	0	0	0
35	CAACGCGUUUACAUCCAACACUACAACGUUAUCGG	seedF817	817	ACGCGUUUAC	0.000135052	0.000613381	0.00104766	0.00200048	0.00511899	0.00390901	0.00140948		8.20385e-05	0.000253514	0.000874651	0.00172184	0.00269279	0.00216959	0.000523844
35	UCCGAUGAGUACCCAACUUUUACCUCUCCACUGCA	seedF818	818	CAACUUAUAC	0.000360138	0.00106474	0.00194369	0.0026186	0.00671033	0.00753529	0.00281895		0.000307644	0.00122857	0.002205	0.00332309	0.00667286	0.00643097	0.00202171
35	UCAGUCCAGACCCAACGUAUCUAGUACCACGCCAC	seedF819	819		0.000146306	0.000231464	0.000523832	0.00140483	0.00136877	0.00197909	0.000805416		0.000102548	0.000282765	0.000735001	0.00148735	0.0031591	0.00508254	0.00264377
35	CAACGCGUUUACUGCCCCACUCCACGCACGGCACA	seedF820	820	ACGCGUUUAC	0.000168815	0.000949004	0.00190234	0.0033154	0.00736689	0.00885059	0.00526876		0.000133313	0.00127732	0.00231525	0.00414716	0.00914234	0.00889445	0.00478826
34	CAACGCGUUUAUUCUCGUACUGCACACACUUGGC	seedF821	821	ACGCGUUUAC	0.000101289	0.000543941	0.00137851	0.0022702	0.00554186	0.00597415	0.0031881		3.07644e-05	0.000243763	0.000962851	0.00201663	0.00378304	0.00334514	0.00111317
35	UCAGUCCACGACCUCACGCUAACUCUCAGGCACUC	seedF822	822		9.00345e-05	0.000381916	0.00103388	0.0021241	0.00507448	0.00354024	0.000822195		7.17837e-05	0.000156008	0.00044835	0.00105186	0.00214109	0.0013225	0.000155516
35	AGCCAUGCCGUACGACUUAUACACUCCCCAUGUGC	seedF823	823	CAACUUAUAC	0.00041641	0.00171284	0.00299136	0.00484385	0.0072111	0.00679775	0.00417809		0.000379428	0.00159909	0.003675	0.00541341	0.0102654	0.0104676	0.00436264
35	AUCAGCUACAGGUCUCAACGCGUUUGCUUCACUGC	seedF824	824	ACGCGUUUAC	0.00041641	0.00178228	0.00358412	0.00686681	0.00392827	0.00417945	0.00157727		0.000328154	0.0017941	0.0045423	0.00795263	0.0106135	0.00994899	0.00243096
35	ACCGACCAGGCUCAACUUGAAAUCCAACGCUGCGG	seedF825	825		0.000213832	0.000937431	0.00205397	0.00506862	0.00231467	0.0016349	0.000385928		0.000112803	0.000438774	0.0013524	0.00223772	0.00380274	0.00287838	0.00067936
35	CAACGUCGUUUACGUCUCCAAACCUGACUACCUCG	seedF826	826		9.00345e-05	0.000555514	0.0015715	0.00336035	0.00412858	0.00382296	0.00129202		0.000123058	0.000624034	0.0020874	0.00471664	0.00738218	0.00577404	0.00153879
35	ACGCGUUUACUCGGGCCGACAUCUCCGUAUGACCG	seedF827	827	ACGCGUUUAC	0.000168815	0.000821698	0.00246753	0.00656336	0.0027598	0.00181929	0.000436267		3.07644e-05	0.00036077	0.00147735	0.00343698	0.00247605	0.00189299	0.000286477
35	UGUCCGACCAUCAUCACAACUUUUACUCAGUCGCU	seedF828	828	CAACUUAUAC	2.25086e-05	0.000115732	0.000192991	0.000359636	0.00505222	0.00452364	0.00332234		0	0	2.205e-05	5.35982e-05	8.53811e-05	0.000129657	1.63701e-05
35	GGACGCAUCACCAUCAACUUUGAAAUCCCAACGCC	seedF829	829	CAACUUUGAAAUCC	0.000202578	0.00107631	0.00179206	0.0033154	0.00674371	0.00651502	0.00238269		0.000205096	0.000633784	0.00127155	0.00199653	0.00384871	0.00355259	0.00103132
35	AGCCAUGCCGUCAACUUUUACUGAUACCAACGAUC	seedF830	830	CAACUUAUAC	0.000303867	0.00144665	0.00278458	0.00588904	0.0042955	0.00239704	0.000436267		0.000358918	0.00156008	0.0039249	0.00695436	0.00872857	0.00489238	0.00067936
35	UGAUCCGACAUCCUCACUCAAUGGCUGUCGCCCAC	seedF831	831		2.25086e-05	5.78661e-05	0.000234346	0.000449545	0.00292673	0.00502763	0.00271828		2.05096e-05	0.000126757	0.00018375	0.000495783	0.00126101	0.00164232	0.000720285
35	UCCGAACACCUCGACGCGUUUACGUCAACGUCGCU	seedF832	832	ACGCGUUUAC	0.000135052	0.000659673	0.00181963	0.00501243	0.00249273	0.00142593	0.000302031		0.000112803	0.000575281	0.00235935	0.00617719	0.00746756	0.00574811	0.00121957
35	UCAGGCGCAUUACCGUAGCAAUCACCGUCCUCAAC	seedF833	833		0.000101289	0.000300904	0.000868459	0.00193304	0.00398391	0.00501534	0.00167795		1.02548e-05	0.000136507	0.000294	0.000623079	0.000459744	0.000553202	9.00357e-05
35	UCAGCUACAGCAUCAUCGCGUUUACGUCACCGCUC	seedF834	834	ACGCGUUUAC	6.75259e-05	0.000370343	0.000840889	0.00173075	0.00336073	0.00433925	0.00169473		7.17837e-05	0.000390021	0.00121275	0.00219082	0.00441354	0.00501339	0.00217723
35	AGCCAAGCACUCAACUUUGAAAUCCACUCACCCGC	seedF835	835	CAACUUUGAAAUCC	0.000326375	0.00167812	0.0035014	0.00556312	0.00526366	0.00591269	0.00501707		0.000430702	0.00184285	0.00443205	0.00689406	0.010272	0.00905868	0.00374876
35	CCGACAAGCCAACAGAACGCGUUUACUCGGCAUAC	seedF836	836	ACGCGUUUAC	5.62716e-05	0.000671247	0.00140608	0.00280966	0.00159134	0.000872767	0.000218133		0.000143567	0.000721539	0.00180075	0.00388587	0.00500464	0.00318091	0.000761211
35	AGCCACGUCUCAACGCACACUGUCUACCAGGCGUG	seedF837	837		1.12543e-05	0	1.37851e-05	1.12386e-05	2.22565e-05	0.000614624	0.00500029		0	0	0	6.69977e-06	0	0	7.36656e-05
35	UCAGUCCAGGACCCAACGCGUUUACACUGUCCUGC	seedF838	838	ACGCGUUUAC	2.25086e-05	4.62929e-05	4.13552e-05	6.74318e-05	0.000166924	0.00108174	0.00500029		0	0	0	2.00993e-05	1.31355e-05	0.000112369	0.000220997
35	AGCCACGUCUCACGUCAUACUCAGUGACCGGCUCG	seedF839	839		6.75259e-05	0.000578661	0.00103388	0.00210162	0.00387263	0.00444988	0.00172829		7.17837e-05	0.000390021	0.00133035	0.00198983	0.00463685	0.00497882	0.00182527
35	CGGUCGACGCAGCAGCCUAACGCGUUUACUGCUAC	seedF840	840	ACGCGUUUAC	0.000202578	0.0014698	0.00282594	0.00496748	0.00365006	0.00309771	0.000822195		0.000164077	0.000760541	0.00187425	0.0029412	0.00339554	0.00241161	0.000556584
35	ACCGAGACACUGCCAUCGACAGUUACGCCGCCAGU	seedF841	841		5.62716e-05	1.15732e-05	4.13552e-05	0.000775466	0.00220339	0.000381067	0.00496673		0.000471721	9.75053e-06	9.55501e-05	0.000267991	0.000407202	6.91502e-05	0.000425623
34	ACGCGUUUACUCCACUACAGUACGGUCGCAUGUC	seedF842	842	ACGCGUUUAC	0	0.00028933	0.000620328	0.0011351	0.00510786	0.00603561	0.00273506		2.05096e-05	7.80042e-05	0.0001911	0.000515882	0.000926056	0.000682858	0.000278292
35	UCCGACCAGUAUCCUCAACUUUUGCUCUAGCCCAC	seedF843	843		7.87802e-05	0.00028933	0.000703038	0.00144978	0.00496319	0.00475719	0.00181219		1.02548e-05	0.000146258	0.0003675	0.000790573	0.000978598	0.000561846	4.91104e-05
35	ACAACGCGUUUAUCUUCUCCCCACUCCACCGCCGG	seedF844	844	ACGCGUUUAC	6.75259e-05	0.000486075	0.00103388	0.00179818	0.00103493	0.000885059	0.000167795		0.000123058	0.00104331	0.00234465	0.00383897	0.00641015	0.0051344	0.00140783
35	CACGACACGUCAUCAACGCGUUUACCACCCGCUCA	seedF845	845	ACGCGUUUAC	0.000618988	0.00240723	0.00431472	0.00723768	0.00462935	0.00411798	0.00100677		0.000389683	0.00139433	0.0027489	0.00439505	0.00543812	0.00435646	0.00107224
35	UGACCUACCAUCAGUCCAUCGCGUCAUACUCCAGG	seedF846	846		4.50173e-05	0.000162025	0.000206776	0.000449545	0.00348314	0.00495387	0.00268472		0	1.95011e-05	9.55501e-05	0.000107196	5.25422e-05	6.91502e-05	1.63701e-05
35	AGCCAUGCCGUACAACCGUGAAAUCCAUCCGCUAC	seedF847	847		0.000348884	0.00218734	0.00365304	0.004945	0.00296011	0.00190534	0.000570503		0.000194841	0.000848296	0.00172725	0.00263971	0.00384871	0.0032587	0.000941282
35	AGCCAAACUUCAUCGCGUUUACUCAAUACAGCGCC	seedF848	848	ACGCGUUUAC	0.000101289	0.000844845	0.00162664	0.00248374	0.00178052	0.00124154	0.000369149		0.000164077	0.000770292	0.00181545	0.00323599	0.00493897	0.0028438	0.000507474
35	AGCCACGCUGUCAACGCAUCGUCUCCACGCGUCCU	seedF849	849		0.000146306	0.000775406	0.00179206	0.00374246	0.00103493	0.000688379	0.000117456		0.000215351	0.00137482	0.00325605	0.00604989	0.00510973	0.00367361	0.000883987
35	UCAGUCCAGUGACUCAACUUAGUGCUCUCGUAGCA	seedF850	850		6.75259e-05	0.000300904	0.000785748	0.00118006	0.00492981	0.0049047	0.0013088		0.000102548	0.000224262	0.0006321	0.00123276	0.00172732	0.00133979	0.000384698
35	ACGCGUUUACCUUCCCACACUCACCUCGUAAUGGC	seedF851	851	ACGCGUUUAC	0.000112543	0.00068282	0.00104766	0.00142731	0.00363893	0.00502763	0.00281895		0.000123058	0.000624034	0.00140385	0.00197643	0.00403918	0.00509983	0.00210356
35	UCAGUCCAGACCUCAACUUUGAAAUCGCAUACACU	seedF852	852	CAACUUUGAAAUCC	0.000326375	0.00140036	0.00348762	0.00701291	0.0066213	0.00448676	0.00142626		0.000235861	0.00113106	0.003528	0.00684046	0.00909637	0.00498746	0.000826691
34	CCGAUACCAGUCGUCAGCGCGUUUACUCACAGGG	seedF853	853	ACGCGUUUAC	0.00015756	0.000914284	0.00253645	0.00600143	0.00476289	0.00399506	0.00112423		6.15289e-05	0.000507028	0.00122745	0.00229132	0.00257457	0.00148673	0.000237367
35	CAACGCGUUUACUUACCAGCCCGUCACACCCUCGU	seedF854	854	ACGCGUUUAC	3.3763e-05	0.000370343	0.000771963	0.00159589	0.00411745	0.004917	0.00209744		6.15289e-05	0.000234013	0.0005586	0.00120596	0.00226588	0.00192756	0.000450178
35	AGCCACGCCGUCACGUUAUACUCUGCAGGCCUCUG	seedF855	855		0.000247595	0.00104159	0.00232967	0.00465279	0.0022479	0.00135217	0.000302031		0.000215351	0.00124807	0.00316785	0.00477694	0.00786819	0.00589506	0.00134235
35	ACGCGUUUACUCACGUCCCGCAUACCGCAAUUGGC	seedF856	856	ACGCGUUUAC	0.000225086	0.000775406	0.00172313	0.00314682	0.00589797	0.00567913	0.00246659		0.000143567	0.000585032	0.0017787	0.00351068	0.00653493	0.00660385	0.00257829
35	CCAACCGAACGCUACGUCAGCUGCGACAAGGCUCU	seedF857	857		0.000135052	0.000717539	0.00176449	0.00487757	0.00221452	0.00177012	0.000486605		0	0	0	6.02979e-05	1.97033e-05	3.45751e-05	2.45552e-05
35	AUCAGUCCAAGCCGCAACGUACUCAGCAGACCUCG	seedF858	858		3.3763e-05	0.000185171	0.000510047	0.000854136	0.0010238	0.00111862	0.000503385		6.15289e-05	0.000263264	0.000749701	0.00161464	0.00382244	0.00487509	0.00167794
35	ACGCGUACUUCCAACCGCGUAUUCCGUGUGUUCCG	seedF859	859		4.50173e-05	0.000497648	0.000923599	0.00137111	0.00633197	0.00429008	0.00124168		5.12741e-05	0.000243763	0.0005292	0.00101167	0.00219364	0.00114962	0.000245552
35	CCGACCAACCUCACUUAUACUGUCAACGACCAAUG	seedF860	860		6.75259e-05	0.000266184	0.000689253	0.00106767	0.00486304	0.00404423	0.00154371		1.02548e-05	0.000156008	0.00033075	0.000596279	0.0012019	0.000881665	9.82207e-05
35	UCCGACGAAAGCACUCAACGCGUUUACCUCUCCAC	seedF861	861	ACGCGUUUAC	0.000236341	0.00138879	0.00296379	0.00675442	0.00258175	0.00137676	0.000167795		0.000153822	0.0010043	0.00296205	0.0057685	0.00368452	0.00210908	0.000261922
35	CCGACCAGCACUUAACGCGUUUACGUUUGCACGCC	seedF862	862	ACGCGUUUAC	0.000225086	0.00148137	0.00246753	0.00482137	0.0070553	0.00608478	0.00171151		8.20385e-05	0.000877548	0.002058	0.00400646	0.00823599	0.00582591	0.00148968
35	ACGCGUUUACUCGCCACACGCGUCCGUUAAGGUCG	seedF863	863	ACGCGUUUAC	0.000168815	0.00104159	0.00190234	0.00450669	0.00321606	0.00173324	0.000402708		0.000112803	0.000643535	0.00188895	0.00415386	0.00599638	0.00390699	0.000622065
35	AAGCUCUAGGCACCAACGCGUUUACUCACGCUACC	seedF864	864	ACGCGUUUAC	0.00015756	0.000821699	0.00137851	0.0017757	0.000612053	0.000381067	3.3559e-05		0.000338409	0.00148208	0.00346185	0.00483053	0.00321164	0.00223874	0.000294662
35	CAACGCGUUUGCUCGGCCCCAUUGCACUCGCACAG	seedF865	865	ACGCGUUUAC	3.3763e-05	0.000254611	0.000358412	0.000663079	0.000278206	0.000159802	1.67795e-05		9.22933e-05	0.000653285	0.00184485	0.002968	0.00482731	0.0025672	0.000392883
36	AGCCACGCCAAGAAACGCUUCUCUCCACGCAUGGGA	seedF866	866		0.000236341	0.00128463	0.00281215	0.00482137	0.000578668	0.000159802	1.67795e-05		0.000164077	0.00114081	0.00231525	0.00396626	0.00270592	0.000769296	4.09253e-05
35	ACGCGUUUACUCCACUAACGACUUCGUGCUGUGGC	seedF867	867	ACGCGUUUAC	5.62716e-05	0.000219891	0.000771963	0.0012812	0.0041397	0.00481865	0.00192964		5.12741e-05	0.000165759	0.00055125	0.000958067	0.00229215	0.00212637	0.000499289
34	CAACGCGUUUACCUCUCUACUGACCACUCGCGUG	seedF868	868	ACGCGUUUAC	0.000112543	0.000705966	0.00159907	0.00369751	0.0102714	0.00861703	0.00286929		6.15289e-05	0.000312017	0.000815851	0.00165484	0.00311969	0.00189299	0.000376513
34	ACGCGUUUACUCCAGCCCGACAAUGUUCGCAUCG	seedF869	869	ACGCGUUUAC	0.000112543	0.000856418	0.00227453	0.0045966	0.00515237	0.00377379	0.00124168		0.000112803	0.000614283	0.0022344	0.00522582	0.0101603	0.00889445	0.00303666
34	UCCGUCCAGCUUCACCGCGUUUACUUUAGUGCAU	seedF870	870	ACGCGUUUAC	6.75259e-05	0.000173598	0.000468692	0.00123625	0.0042955	0.00479407	0.0025337		1.02548e-05	0.000146258	0.00050715	0.00121266	0.00161567	0.00142622	0.000368328
35	ACGCGUUUACAUCCGCCGCAGACACUCCGAUGCCC	seedF871	871	ACGCGUUUAC	9.00345e-05	0.000729113	0.00154393	0.00283214	0.00237031	0.00247079	0.000721518		7.17837e-05	0.000497277	0.0013671	0.00265311	0.0045449	0.00478865	0.00132598
35	AGCCACGUCUCACUUAUGCUUCCCAAACGGCUGCG	seedF872	872		0.000180069	0.000763832	0.00115794	0.00150598	0.000879131	0.000565454	0.000151015		0.000143567	0.000975053	0.0017346	0.0029546	0.00478134	0.00374276	0.00064662
35	AGCCAUGCCACACAACUUAUACUGCCCCCACCGCC	seedF873	873	CAACUUAUAC	0.00041641	0.00143508	0.00259159	0.00404591	0.00434001	0.00564225	0.00432911		0.000235861	0.00129682	0.00282975	0.00457594	0.00739531	0.00933528	0.00604058
35	CAACGCGUUUACCCUCAAACCGUUACAUCGCGUGG	seedF874	874	ACGCGUUUAC	7.87802e-05	0.000335623	0.000951169	0.00186561	0.00318268	0.00204055	0.000520164		6.15289e-05	0.00055578	0.00166845	0.00332979	0.00598981	0.00519491	0.00137509
34	CAACGCGUUUACUCUUUGACUACCAGUCACUCGC	seedF875	875	ACGCGUUUAC	7.87802e-05	0.000381916	0.000661683	0.000955284	0.00627633	0.00472032	0.0020471		0	9.75053e-05	0.00043365	0.000696776	0.00161567	0.00129657	0.000671175
35	UCAGCAAGCGUCACUUAUACUCCCCCUCACGUGCC	seedF876	876		0.000101289	0.000266184	0.000578972	0.000730511	0.00166924	0.00283956	0.0013927		0.000123058	0.000604533	0.00140385	0.00184244	0.00504405	0.00834989	0.00530392
35	CCGACCAGCUGAUCACUUAUACUCCACAUCGCAAC	seedF877	877		0.000112543	0.000636527	0.000992524	0.00173075	0.00758946	0.00875225	0.00417809		0.000112803	0.000234013	0.00056595	0.000978167	0.00222648	0.00217823	0.000744841
35	GUCCGACAGCUCAACUUUUACUCGCACGCACCUCA	seedF878	878	CAACUUAUAC	9.00345e-05	0.000520795	0.000951169	0.00179818	0.00253724	0.00121696	0.000268472		0.000133313	0.000575281	0.00143325	0.0028474	0.0053593	0.0030599	0.000482919
35	ACGCGUUUACUCCACACGCAGCCGAUGAUGAGCCA	seedF879	879	ACGCGUUUAC	0.000146306	0.000925857	0.00209533	0.00520349	0.00602038	0.00443759	0.00157727		0.000112803	0.000468025	0.0011319	0.00274691	0.00401948	0.00224738	0.000360143
35	UCAGUCCACGACUUCAACUUUUACUCAAUCGACCU	seedF880	880	CAACUUAUAC	0.000101289	0.000428209	0.000840889	0.00213534	0.00558638	0.0040934	0.00102355		4.10192e-05	0.000331518	0.000837901	0.00147395	0.00212796	0.0013225	0.000278292
35	AUCCGACAGUACGAAACGCGUUUACUUACCACCGC	seedF881	881	ACGCGUUUAC	0.000225086	0.000775406	0.00159907	0.0028209	0.00159134	0.000921937	0.000218133		8.20385e-05	0.000965302	0.0016758	0.00305509	0.0047485	0.00390699	0.00066299
35	AGCCAUGCCGUCAUCGCAUUAGCUCCCUCGCUGCA	seedF882	882		0.000326375	0.00101844	0.00201262	0.00256241	0.00244821	0.00224953	0.000570503		0.000246115	0.00104331	0.00153615	0.00203003	0.00453833	0.00474543	0.00129324
35	CUACGACACUGCCUCAUCGCGUUUACCGUCCCCCG	seedF883	883	ACGCGUUUAC	0.000483936	0.00151609	0.00181963	0.00269727	0.00324945	0.00545786	0.00397674		0.000246115	0.00133582	0.00165375	0.00184244	0.00262711	0.00323277	0.00155516
35	GGCAACGCGUUUACCUCCACUUCACGCCCUCAGGA	seedF884	884	ACGCGUUUAC	0.000202578	0.00126148	0.00237103	0.00472023	0.00211436	0.00183158	0.000419487		0.000123058	0.000497277	0.00143325	0.0028139	0.00374363	0.00301668	0.000597509
35	ACGCGUUUACUAACCGAACCCUAACGCAUCGUGCU	seedF885	885	ACGCGUUUAC	0.000123797	0.00106474	0.00235725	0.00377618	0.00712207	0.00662565	0.00223167		5.12741e-05	0.000302266	0.0010437	0.00202333	0.00378961	0.00276601	0.000654805
35	ACGCGUUUACAUCCCAAACCUCACCACGGACCUCG	seedF886	886	ACGCGUUUAC	6.75259e-05	0.00035877	0.000813319	0.00124749	0.000790105	0.000823597	0.000167795		4.10192e-05	0.000448524	0.00138915	0.00259951	0.00470909	0.00464171	0.00130961
35	AGCCAUGCCAUCAACUUUUACGUCGACUCCACAAC	seedF887	887	CAACUUAUAC	0.000202578	0.000763832	0.00143365	0.00187685	0.00239257	0.00138905	0.000251692		0.000194841	0.00128707	0.00255045	0.00359108	0.00598324	0.00359581	0.000581139
35	AGCCACGCCAAAAUACGUUUGAGAUUCCCAACCGC	seedF888	888		0.000247595	0.0014698	0.00293622	0.00469775	0.00104605	0.000331897	3.3559e-05		0.000174332	0.00111156	0.00249165	0.00385907	0.00432159	0.00156452	0.000343773
35	UGACCUACCAUCAAGCCAAACGUCACGAGCCCCAG	seedF889	889		0.000258849	0.00111103	0.00205397	0.00314682	0.00458483	0.00469573	0.00154371		4.10192e-05	9.75053e-05	0.00027195	0.000267991	0.000394066	0.00025067	7.36656e-05
35	UCCGACCAGCUCCAACUCUUACUCUCUGCGCUAGG	seedF890	890		0.000123797	0.000497648	0.000951169	0.00169703	0.00468499	0.00437613	0.00157727		2.05096e-05	0.00017551	0.0004557	0.00058958	0.0013858	0.000734721	0.000130961
35	AGCCAUGCCAAUAAACCGCUACUCGCCAACAGACC	seedF891	891		0.000348884	0.00150452	0.00281215	0.00355141	0.00383924	0.00324522	0.00171151		0.000328154	0.00166734	0.00315315	0.00435485	0.00819001	0.00964646	0.00406797
35	AUCCGACAUGCCCUCACGGAUUCCGGCAGACCUCU	seedF892	892		5.62716e-05	0.00035877	0.000937384	0.00200048	0.00385037	0.00468344	0.00157727		0	0.00017551	0.000793801	0.00136005	0.00239724	0.00262771	0.000834876
35	UUCAGCACAUGCCCAACGCUACCUUCGCAGCUCGG	seedF893	893		5.62716e-05	0.000104159	0.000454907	0.00057317	0.00326057	0.00468344	0.00216455		1.02548e-05	0.000107256	0.00018375	0.000468984	0.000729023	0.000994034	0.000351958
35	CAACGCGUUUACCCUGCCUUCUAGACCGCUUAGUG	seedF894	894	ACGCGUUUAC	0.00015756	0.000694393	0.00126823	0.00266356	0.00383924	0.00313458	0.0013088		5.12741e-05	0.000672787	0.00199185	0.00385907	0.00578621	0.00508254	0.00180071
35	AGCCAUGCACUCAACUUAUACGCACCAACGCCUGA	seedF895	895	CAACUUAUAC	0.00049519	0.00158553	0.00330841	0.00506862	0.00692176	0.00480636	0.00137592		0.000235861	0.000906799	0.0017787	0.00240522	0.00366482	0.00252398	0.000401068
35	AUUCCGACAUGCCGCAACUUAUACUCCACACAACU	seedF896	896	CAACUUAUAC	4.50173e-05	0.000266184	0.000565187	0.000719273	0.0039394	0.00467114	0.00218133		2.05096e-05	0.000341269	0.00050715	0.000810672	0.00141864	0.00169418	0.000597509
35	ACGCGUUUACUCGAUCCCGUCAGACCGCAGCGCUG	seedF897	897	ACGCGUUUAC	9.00345e-05	0.000636527	0.00146122	0.00333787	0.00230355	0.00141364	0.000151015		4.10192e-05	0.000390021	0.00109515	0.00230472	0.00466969	0.00225603	0.000491104
35	GCACAGCUUGUUGACGCACAACCUGUGAAACCCCA	seedF898	898		0	1.15732e-05	4.13552e-05	0.000696795	0.00146893	0.000368775	0.0046647		0.000399938	1.95011e-05	2.94e-05	0.000227792	0.000190465	6.05064e-05	0.000351958
35	AGGAAGCCGUUCAGGCCAACGCGUUUACUGGCGUA	seedF899	899	ACGCGUUUAC	0.000258849	0.000844845	0.0023021	0.00466403	0.00143554	0.000983399	0.000234913		3.07644e-05	0.000204761	0.00061005	0.00120596	0.000643642	0.000293888	9.00357e-05
35	ACCGACCAGUCCAACUUGAAAUCCAAGACACCGCU	seedF900	900		0.000146306	0.000775406	0.00177827	0.00322549	0.0047295	0.00385984	0.000939652		0.000133313	0.000614283	0.001764	0.00345038	0.00583218	0.00439968	0.00112954
35	CAACUUUGAAAUCCCCACUCACUAACCUCGGGGAC	seedF901	901	CAACUUUGAAAUCC	0.00015756	0.000983724	0.00148879	0.0027647	0.00925869	0.00822367	0.00265116		6.15289e-05	0.000380271	0.001176	0.00151415	0.00340867	0.00261906	0.000572954
35	ACCUACAUCAGCACUAACUUUGAAAUCCCACGUCG	seedF902	902	CAACUUUGAAAUCC	0.000123797	0.000590234	0.000703038	0.000775466	0.000244821	0.000208972	6.7118e-05		0.000358918	0.0018331	0.00334425	0.00375187	0.00464998	0.00399343	0.000867616
35	AUCAGUCCACCUGAACGCGUUUACUCCCACGACCC	seedF903	903	ACGCGUUUAC	0.000258849	0.00108788	0.0021229	0.00378742	0.00172488	0.00156115	0.000218133		0.000307644	0.00106281	0.0028665	0.00496453	0.0047485	0.00420952	0.000933097
35	UCCGACCAUGCAUUCAACCUUCCUCUCCCCGCUCC	seedF904	904		3.3763e-05	0.000254611	0.000565187	0.000831659	0.00292673	0.00462198	0.00231557		3.07644e-05	0.000136507	0.00033075	0.000535982	0.00109025	0.00161639	0.000654805
34	UUCCGACCAGUUCCUCAACUUAUGCCUCUCUACC	seedF905	905	CAACUUAUAC	1.12543e-05	9.25857e-05	0.000234346	0.000404591	0.00307139	0.00462198	0.0025337		0	9.75053e-06	5.88e-05	3.34988e-05	0.000144491	6.91502e-05	7.36656e-05
35	CAACGCGUUUACUCCAAGACCUAUCACCAUUCGGA	seedF906	906	ACGCGUUUAC	0.000315121	0.00134249	0.00315678	0.00515853	0.00718884	0.00457281	0.000922872		0.000307644	0.00124807	0.00281505	0.00432805	0.0053593	0.00315498	0.000425623
35	CAACGCGUUUAUUCAUCCACUCUAGCGUCCGUUCA	seedF907	907	ACGCGUUUAC	0.000112543	0.000659674	0.00117173	0.00249498	0.00523027	0.00456051	0.00144304		0.000102548	0.000643535	0.00224175	0.00477694	0.00460401	0.00318955	0.000744841
35	CCGACCAGUCCUAACUUUUACCUCAUCCCGCUCGU	seedF908	908		0.000101289	0.000798552	0.00144743	0.00253993	0.00870228	0.00633063	0.0020471		8.20385e-05	0.000331518	0.0006468	0.00150745	0.00274533	0.00139165	0.000163701
35	ACGCGUUUACUCGAACCUCCAACACCACUCGGGGA	seedF909	909	ACGCGUUUAC	5.62716e-05	0.000381916	0.000813319	0.00156217	0.00165811	0.000823597	0.00031881		9.22933e-05	0.000477776	0.00141855	0.00261291	0.00512286	0.00407122	0.00103132
35	CCGAUGAGUCUUAACGCGUUUACUUUACACUGACG	seedF910	910	ACGCGUUUAC	5.62716e-05	0.000300904	0.000606543	0.000685557	0.000678822	0.000233557	5.03385e-05		8.20385e-05	0.00055578	0.0013671	0.00220422	0.00461714	0.00235975	0.000253737
35	AGCCACGCCGAUAUACGCAUACUCCACGACCUUGG	seedF911	911		0.000213832	0.00114575	0.00266052	0.00419201	0.00303801	0.00197909	0.000520164		0.000164077	0.000994554	0.00290325	0.00499133	0.00673197	0.00496153	0.00122776
35	CCGACCACUUCAACGCGUUUACUCCGCGAUACGCC	seedF912	912	ACGCGUUUAC	0	5.78661e-05	0.000261916	0.000989	0.00444017	0.00460968	0.00162761		0	5.85032e-05	0.00012495	0.000482383	0.00155656	0.00100268	0.000319217
35	CUGGAACACAUAGGGAAACAGUUCACGUCCAAUUG	seedF913	913		0.000146306	0.000578661	0.00210911	0.00460784	0.00233693	0.00194221	0.000486605		2.05096e-05	9.75053e-05	0.0003087	0.000683377	0.000361228	0.000311176	9.82207e-05
35	CAACGCGUUUACCUUUUACCUAACGUACCUCGUGG	seedF914	914	ACGCGUUUAC	0.000112543	0.000729113	0.00153014	0.00214658	0.00909177	0.00733861	0.00258404		0.000164077	0.000526529	0.0017199	0.00306849	0.00545782	0.00387241	0.00067936
35	UACGCAACGGCAACGCAACGUGACCGAUUAUUCCG	seedF915	915		0.00015756	0.000775406	0.00151636	0.00267479	0.00143554	0.000872767	0.000167795		8.20385e-05	0.000565531	0.00169785	0.00360448	0.00459744	0.00423545	0.000810321
33	CAACGCGUUUACACCUCAUACACGAUCCAUGGC	seedF916	916	ACGCGUUUAC	0.000270104	0.00103002	0.00205397	0.00422573	0.00994865	0.00968648	0.00538622		0.000184587	0.000858046	0.00210945	0.00403996	0.00708663	0.0054888	0.00143239
35	AGCCAUGCCGUCAGUAUACUCGCACUCCGCGCUGC	seedF917	917		5.62716e-05	0.000520795	0.000551402	0.00131492	0.00235919	0.00299937	0.00152693		0.000143567	0.000429023	0.000911401	0.00140695	0.00368452	0.00458985	0.00248007
35	CUUCAGUCACAGCACCAUCGCGAAAUCCCCGCGCU	seedF918	918		7.87802e-05	0.000393489	0.000964954	0.00168579	0.00399504	0.0045851	0.00182896		5.12741e-05	0.00036077	0.000984901	0.00140695	0.00304088	0.00254127	0.000703915
35	CAACGCGUUUACCUCUAGCACAUGAUUGGCUCGUG	seedF919	919	ACGCGUUUAC	2.25086e-05	0.000173598	0.000482477	0.00118006	0.00458483	0.00429008	0.00114101		6.15289e-05	0.000195011	0.00047775	0.00101837	0.00244321	0.00178062	0.000401068
35	CAACUUUGAAAUCCCAAUCCCGAAACACCCUCGUG	seedF920	920	CAACUUUGAAAUCC	0.000135052	0.000879565	0.00153014	0.00236011	0.00504109	0.00440071	0.00117456		0.000112803	0.000672787	0.00168315	0.00225782	0.00399977	0.0029216	0.00066299
35	AUCCGACAGUCCAACGCGUUUACACCGCAACGCCU	seedF921	921	ACGCGUUUAC	0.00015756	0.000775406	0.00234346	0.00497871	0.00279319	0.00156115	0.000167795		0.000112803	0.00105306	0.00397635	0.00943328	0.0111389	0.00690638	0.00121139
35	CCGACCAGUUUUCAACUUAUGACUGUCCACCGCAU	seedF922	922		6.75259e-05	0.000462929	0.000964954	0.000786704	0.00455145	0.00377379	0.00100677		8.20385e-05	0.000321767	0.000588	0.000703476	0.00134639	0.000570489	8.18506e-05
35	CCUACAAGCACCAACGCGUUUACUCCAAUGCUGCA	seedF923	923	ACGCGUUUAC	0.000967871	0.00343725	0.00631356	0.00918196	0.00540832	0.00330668	0.000604062		0.000933188	0.0037832	0.0068943	0.00904469	0.0117629	0.00607658	0.00112135
35	CUUUGCAUGACAGCAUUUAUCAGCACCGUGCCAAC	seedF924	924		1.12543e-05	0	0.00011028	0.000550693	0.00151344	0.000184387	0.00453046		0.000420447	2.92516e-05	2.94e-05	0.000160794	0.000190465	1.72876e-05	0.000229182
35	UCCGACCAGACCCCACCUUAUACUCUCGACGUACG	seedF925	925	CAACUUAUAC	0.000225086	0.000763832	0.00181963	0.00357389	0.00367232	0.00256913	0.000788636		0.000215351	0.00102381	0.00294	0.0058355	0.00968746	0.00947358	0.00278292
35	UUCAGCACAGUCCCCAACUUAUGCUAACCACUGCG	seedF926	926	CAACUUAUAC	7.87802e-05	0.000266184	0.000675468	0.000944045	0.00281544	0.0024585	0.000805416		0.000184587	0.000828795	0.0014259	0.00234492	0.00479447	0.00531592	0.00207082
35	ACGCGUUUACUCCACAACACUACCGAAUUCGCGGC	seedF927	927	ACGCGUUUAC	0.000270104	0.0011689	0.00282594	0.00475394	0.0121298	0.0106699	0.00328878		0.000164077	0.000848296	0.00206535	0.00364467	0.0061146	0.00400207	0.000949467
35	AGCCACGCCAAGACGUUAUACCCUUACUCCGCUUG	seedF928	928		0.000371392	0.00113418	0.00201262	0.00357389	0.00212549	0.00102028	0.000251692		0.000205096	0.00113106	0.00247695	0.00383897	0.00581248	0.00503068	0.00136691
35	ACGACCUAGUGCUUAACGCGUUUACUCAACUCCAC	seedF929	929	ACGCGUUUAC	0.000900345	0.00291645	0.00406659	0.00542826	0.00353878	0.00220036	0.000771857		0.000738346	0.00267164	0.00453495	0.0056948	0.00640358	0.00500475	0.00115409
35	ACGCGUUUACUCCUCCUCGCAAGACCCGCUGUGCA	seedF930	930	ACGCGUUUAC	0.000202578	0.00114575	0.00237103	0.00468651	0.00684387	0.00607249	0.00218133		0.000133313	0.000936051	0.00291795	0.00481043	0.00949043	0.0085487	0.00266014
35	ACGCGUUUACAUCUCUACCAUCACGUACCCCUUGG	seedF931	931	ACGCGUUUAC	1.12543e-05	0.000219891	0.000192991	0.000752988	0.00340524	0.00451134	0.00226523		1.02548e-05	5.85032e-05	0.00024255	0.000401986	0.00116906	0.000812515	0.000253737
35	UCCGACCAUGACCUCAGCAUUACUCCAGCACCGCU	seedF932	932		6.75259e-05	0.000266184	0.000358412	0.00109015	0.00279319	0.00451134	0.00206388		1.02548e-05	0.000117006	0.0002205	0.000529282	0.00124131	0.00140029	0.000548399
34	UUUCUUCCUUCGGUCCUCAACGCCACGCGCCCCA	seedF933	933		5.62716e-05	0.000277757	0.000785748	0.00218029	0.00602038	0.0070313	0.00266794		1.02548e-05	3.90021e-05	0.0001323	0.000355088	0.000479447	0.000337107	9.00357e-05
35	CGGUCCAGUCAAACGCGUUUACUCCACGCAUCGUG	seedF934	934	ACGCGUUUAC	2.25086e-05	0.000231464	0.000523832	0.00137111	0.00450694	0.00406881	0.000956431		3.07644e-05	0.000204761	0.000588	0.000937968	0.00167478	0.0013225	0.000229182
35	GAAUCCGACAUCAGCACAACGCGUUUACUCAGUGC	seedF935	935	ACGCGUUUAC	0.000225086	0.000833272	0.00248131	0.00681061	0.00457371	0.00349107	0.000704739		0.000102548	0.000780042	0.0024696	0.00550051	0.00641015	0.00434782	0.00101495
36	UCAGUCCACGCCUCACGUUUACGGACUCACAGCUGG	seedF936	936		0.000112543	0.000705966	0.00191612	0.00449545	0.00278206	0.00233557	0.000788636		8.20385e-05	0.000507028	0.0011319	0.00184914	0.00241037	0.00192756	0.00061388
35	AUCACGAUCAUCAGUCUCCACGCGUUUACCUCGGU	seedF937	937	ACGCGUUUAC	4.50173e-05	0.000277757	0.000744393	0.00146102	0.00448468	0.00403194	0.00125846		5.12741e-05	2.92516e-05	0.0002058	0.00030149	0.000315253	0.000276601	3.27402e-05
35	AGCUACACACAGUCCUCACUUACACUGUCCACCUG	seedF938	938		1.12543e-05	0	0	1.12386e-05	4.45129e-05	0.000430237	0.00448012		0	1.95011e-05	0	6.69977e-06	0	6.05064e-05	0.000204627
35	UCAGCACAGCUAGCAACGCGUUUAUCUCUCGACCU	seedF939	939	ACGCGUUUAC	2.25086e-05	0.000277757	0.000427337	0.000865375	0.000656566	0.000503992	0.000100677		0.000194841	0.000789793	0.00227115	0.00365137	0.00559574	0.00469357	0.00118683
34	CAACGCGUUUACCUACCCUCCUACCCCACCAUCG	seedF940	940	ACGCGUUUAC	3.3763e-05	0.00035877	0.000799533	0.00109015	0.00347201	0.00314688	0.00127524		0.000133313	0.000536279	0.00103635	0.00201663	0.00510973	0.00532457	0.00243096
35	CCGACCACGCCGAAACGCGUUUACUCGCUGCUCGU	seedF941	941	ACGCGUUUAC	0.000123797	0.00107631	0.00255024	0.00633859	0.00238144	0.00121696	5.03385e-05		0.000205096	0.000955552	0.00268275	0.00662607	0.00817031	0.00382055	0.000466548
35	GCAGCACGGCCACCAACUUUGAAAUCCAACGACCG	seedF942	942	CAACUUUGAAAUCC	0.000360138	0.00137721	0.00292243	0.00602391	0.00403955	0.00253225	0.000771857		0.000266625	0.00140408	0.0034545	0.00602979	0.00776311	0.00520355	0.000826691
35	UGCCGAUAGCGGUCCAACGCGUUUACUCUGCGUGC	seedF943	943	ACGCGUUUAC	7.87802e-05	0.000254611	0.000578972	0.00100024	0.00317155	0.00446217	0.00203032		8.20385e-05	0.000204761	0.000698251	0.00129306	0.00191779	0.002014	0.000638435
35	UUCAGCACCGUCCUUAACGUCCACUUCUCCACACU	seedF944	944		6.75259e-05	0.00035877	0.000565187	0.000887852	0.00209211	0.00288873	0.00164439		0.000174332	0.000838545	0.0012201	0.00214393	0.00262054	0.00446019	0.00224271
35	GCAGCACAUGCCCAACUUUUACUCCAUACACCGUG	seedF945	945	CAACUUAUAC	0.000191323	0.000844845	0.00176449	0.00318053	0.00410632	0.00318375	0.00134236		8.20385e-05	0.000536279	0.0014406	0.00261961	0.00445295	0.0029216	0.000753026
33	ACGCGUUUACUACCUCCAUCCUACCCUCUCGUG	seedF946	946	ACGCGUUUAC	5.62716e-05	0.000601807	0.00100631	0.00174199	0.00303801	0.00358941	0.00260082		0.000123058	0.000536279	0.001323	0.00246552	0.0039341	0.00473679	0.00491922
35	CCUACCAGUUCUCACCGCGUUUACUCAGACGUGCU	seedF947	947	ACGCGUUUAC	0.000360138	0.00145823	0.00303271	0.00405715	0.00444017	0.00443759	0.00149337		0.000143567	0.000477776	0.0014406	0.00217073	0.00159597	0.000855734	0.000163701
33	AAACGCGUUUACUCUCGAAGCAUAGACAUCUGG	seedF948	948	ACGCGUUUAC	0.000202578	0.00124991	0.00319813	0.00591152	0.00263739	0.00167178	0.000453046		0.000143567	0.000653285	0.0021462	0.00375187	0.00306715	0.00155588	0.000245552
35	AGCCAUGCUUUCAACUUAUACUUCGACCCUGGUGG	seedF949	949	CAACUUAUAC	0.000101289	0.000474502	0.000992524	0.00134864	0.00442904	0.00424091	0.000973211		8.20385e-05	0.000263264	0.00041895	0.000730275	0.000820972	0.000570489	9.00357e-05
35	AGCCACGCUUGCAACUUAUACUUCCAGCGCGCCAA	seedF950	950	CAACUUAUAC	0.000348884	0.00157396	0.00368061	0.00651841	0.00242596	0.000799012	8.38975e-05		0.000133313	0.000458275	0.0012642	0.00205013	0.00176016	0.000449476	4.91104e-05
35	UCAGGCCCAGUCGCAACUUAUACUACCAACCGCCA	seedF951	951	CAACUUAUAC	3.3763e-05	0.000219891	0.000510047	0.00104519	0.00203647	0.00237245	0.00100677		7.17837e-05	0.000419273	0.000999601	0.00150075	0.00319851	0.00442561	0.00194804
35	GACGACCUAGCUUCACCGCGUUUACUCCAAUGACG	seedF952	952	ACGCGUUUAC	0.000517699	0.00262712	0.00406659	0.00441678	0.00160247	0.000860474	0.000100677		0.000215351	0.000975053	0.0014259	0.00179554	0.0011822	0.000674215	5.72954e-05
35	ACGUUUACUCCACACUACGACUUUCGUAUGAGCCG	seedF953	953		5.62716e-05	0.00028933	0.000510047	0.000977761	0.00382811	0.004413	0.00144304		2.05096e-05	9.75053e-05	0.00012495	0.000314889	0.000755294	0.000656927	0.000171886
35	AGCCAUGCCAAUAUACGCGUUUACCACCACCAGCG	seedF954	954	ACGCGUUUAC	0.000292612	0.00119204	0.00213668	0.00315806	0.00264852	0.00159802	0.000268472		0.000317899	0.00168684	0.0029547	0.00420746	0.00778938	0.00603336	0.00107224
33	ACGCGUUUAUUCUCAGCUACAGUGCGUAUCGUA	seedF955	955	ACGCGUUUAC	3.3763e-05	0.000150452	0.000399767	0.000438307	0.00440678	0.00430237	0.00218133		1.02548e-05	9.75053e-05	0.00022785	0.000381887	0.000617371	0.000535914	7.36656e-05
35	CAACGCGUUUACUCCAAUGCAUUGACCCGCGGUAG	seedF956	956	ACGCGUUUAC	0.000101289	0.000694393	0.00205397	0.00404591	0.00711094	0.00469573	0.0012249		8.20385e-05	0.000477776	0.00134505	0.00330969	0.0041574	0.0024289	0.000335587
35	UGUCCGACCACAGCCCUUCGCAUACCACAAACGCA	seedF957	957		7.87802e-05	0.000254611	0.000771963	0.00153969	0.0056754	0.00512597	0.00161083		7.17837e-05	0.00018526	0.0004851	0.000669977	0.00127415	0.00103725	0.000139146
35	AGCCACGCUUUAAACGCGUUUACUCUAAGUGCGCA	seedF958	958	ACGCGUUUAC	0.000315121	0.00160868	0.00307407	0.00440554	0.00175826	0.000516285	0.000100677		0.000246115	0.0010043	0.002205	0.00369827	0.00300804	0.000950815	8.18506e-05
35	CCGAUGAGCAUCAACUUUACUGGCUCCACGCGUCU	seedF959	959		0.00015756	0.000624954	0.000909814	0.00141607	0.00367232	0.00440071	0.00263438		3.07644e-05	0.000380271	0.000676201	0.00103846	0.0023644	0.00305125	0.0012032
35	ACACGACACCAGCACAAACGCGUUUACUCGCUGCA	seedF960	960	ACGCGUUUAC	0.000393901	0.00180542	0.00242617	0.00370875	0.00296011	0.00232328	0.000570503		0.00055376	0.00250589	0.0050421	0.00747024	0.00602922	0.00321549	0.000581139
35	CAACGCGUUUACAUCGUCCCUUGCCGUUCGCACUG	seedF961	961	ACGCGUUUAC	0.00015756	0.000509222	0.00133715	0.00251745	0.0047295	0.00436383	0.00145982		0.000123058	0.000380271	0.0011319	0.00258611	0.00461714	0.00443426	0.00141602
35	ACGCGUUUACUCCACCGUUCUCGGAUCGUAGCGGA	seedF962	962	ACGCGUUUAC	9.00345e-05	0.000277757	0.0011028	0.00166332	0.00438453	0.00259371	0.000973211		2.05096e-05	0.000126757	0.00024255	0.000462284	0.000768429	0.000345751	7.36656e-05
35	ACGCGUUUACUCUUGCCCUCACAGUCGCCAAGUAG	seedF963	963	ACGCGUUUAC	9.00345e-05	0.000277757	0.000523832	0.00115758	0.00485191	0.0032698	0.000805416		4.10192e-05	0.000204761	0.000837901	0.00158115	0.00337584	0.00210044	0.000351958
35	GGUCCGAAUCACGCCCUCAACUUAUACUUAGCUCG	seedF964	964	CAACUUAUAC	0.000135052	0.000567088	0.00102009	0.00210162	0.00438453	0.00370004	0.000939652		7.17837e-05	0.000195011	0.00062475	0.00123276	0.00214109	0.00147809	0.000368328
33	CAACGCGUUUACUGCUCAAACUACCGCUUCUCG	seedF965	965	ACGCGUUUAC	0.000202578	0.000960577	0.00278458	0.00452917	0.00555299	0.00485553	0.00132558		0.000205096	0.00120907	0.00372645	0.00622409	0.0105478	0.0069496	0.00214449
35	CAAACGCGUUUAGUCCCCCACCUAACUUCCUCUGG	seedF966	966	ACGCGUUUAC	0.000213832	0.000983724	0.00242617	0.00365256	0.00440678	0.00255684	0.00067118		0.000153822	0.00103356	0.00244755	0.00435485	0.00636417	0.00408851	0.000687545
35	AGCCAUACCUCACGCUUACAAUCCAACUACGAGCC	seedF967	967		0.000180069	0.000856418	0.00113037	0.00149474	0.00420647	0.00406881	0.00171151		0.000123058	0.000906799	0.0013524	0.00210373	0.00436757	0.00431325	0.00130961
35	UGAUCCGACCAUCAACCCCUCGGGUAUCACAUGCA	seedF968	968		0.000101289	0.000231464	0.000537617	0.00103395	0.00416196	0.00387213	0.00132558		8.20385e-05	0.000448524	0.0010731	0.00215733	0.00363198	0.00436511	0.0010968
35	CCGACCAGUAACUCAAACCGUGAAAUCCCAUCUGC	seedF969	969		0.000101289	0.00032405	0.000620328	0.000629363	0.00436227	0.00264288	0.000536944		0.000153822	0.000468025	0.0006321	0.00087097	0.00172732	0.000873022	0.000106406
35	ACGCGUUUACCUCCACUCUCGGACACAUCGCGUCU	seedF970	970	ACGCGUUUAC	0.000101289	0.000925857	0.00166799	0.00305691	0.00438453	0.00444988	0.00127524		1.02548e-05	0.0009263	0.0024108	0.00418736	0.00853154	0.00718298	0.00239822
35	ACGCGUUUACCUUCCAAUACUACAUCUUCGUGUCG	seedF971	971	ACGCGUUUAC	0.000123797	0.00068282	0.00177827	0.00312434	0.00497432	0.00421632	0.0014766		0.000112803	0.000643535	0.00194775	0.00456924	0.00524108	0.00356124	0.000720285
35	AGCCAUGCCGAACAACGCGUUUACCUGCUUCCCCU	seedF972	972	ACGCGUUUAC	0.000225086	0.000983724	0.00223318	0.00366379	0.00154682	0.000995692	0.000402708		0.00025637	0.00136507	0.0029547	0.00481043	0.00568112	0.00450341	0.0010968
35	CCGACCAGCGUCACGCAUCACUCACCACAUGUGCU	seedF973	973		7.87802e-05	0.00032405	0.000510047	0.000752988	0.00418422	0.00291332	0.000721518		0.000112803	0.000516778	0.000970201	0.00153425	0.0045449	0.00478865	0.00162883
33	ACGCGUUUACAUCCCGCUACAUUGCCAGAGUGA	seedF974	974	ACGCGUUUAC	2.25086e-05	0.000104159	0.00011028	0.000337159	0.00107944	0.00269206	0.00506741		1.02548e-05	0	1.47e-05	4.01986e-05	2.62711e-05	0.000112369	5.72954e-05
35	GAUGCCUAAAGCCACACUUUGAAAUCCCAACCUGC	seedF975	975		0.000191323	0.000879565	0.00118552	0.00153969	0.000856874	0.000331897	0.000117456		0.000287135	0.00125782	0.0025578	0.00312209	0.00431503	0.00394156	0.000990392
35	CAACGCGUUUACCUCCGCACCCUAAACUUGCCGUG	seedF976	976	ACGCGUUUAC	7.87802e-05	0.000694393	0.00169556	0.00318053	0.00348314	0.00272893	0.00114101		0.000205096	0.000789793	0.0022932	0.00427445	0.00563515	0.00494424	0.00162064
35	ACGCGUUUACAUCCCAACCCUAGCUGACCGCUUGC	seedF977	977	ACGCGUUUAC	0.000101289	0.000590234	0.00130958	0.00166332	0.00458483	0.00481866	0.00179541		7.17837e-05	0.00017551	0.000676201	0.000958067	0.00204915	0.00125335	0.000278292
35	CAACGCGUUUACUCCAAUGGGCUGACAACCUCUUG	seedF978	978	ACGCGUUUAC	0.00015756	0.000995297	0.00170935	0.00412458	0.00272642	0.00199138	0.000503385		0.000194841	0.000750791	0.00253575	0.00450895	0.00448579	0.00356124	0.00072847
35	CAACUUUGAAAUCCACUCCGAACCACAUCGUAUCG	seedF979	979	CAACUUUGAAAUCC	4.50173e-05	0.000219891	0.000468692	0.0011913	0.0042955	0.00347877	0.00104033		1.02548e-05	3.90021e-05	0.0001323	0.000267991	0.000551693	0.000285245	3.27402e-05
35	ACGCGUUUACUGUUCACCGUCGUGUCCGAAUGCCC	seedF980	980	ACGCGUUUAC	0.000123797	0.000902711	0.00166799	0.00413582	0.00620956	0.00662565	0.00291963		5.12741e-05	0.000253514	0.00113925	0.00264641	0.0035466	0.00268821	0.00102313
35	CAACGCGUUUACUCCGCACCUAGACCCGGACCUUG	seedF981	981	ACGCGUUUAC	5.62716e-05	0.000335623	0.000896029	0.00173075	0.00545284	0.00481865	0.00216455		1.02548e-05	0.000263264	0.0004998	0.00103846	0.00188495	0.00103725	0.000212812
35	ACGCGUUUACUCGCCAACCUAACCGCAAUCGCACA	seedF982	982	ACGCGUUUAC	6.75259e-05	0.000428209	0.000689253	0.00173075	0.00307139	0.00188075	0.000419487		0.000164077	0.0009263	0.002499	0.00475014	0.0101275	0.00611979	0.00149787
35	UCAGUCACGGCAUCAACGCGUUUGCUCCACGUGCC	seedF983	983	ACGCGUUUAC	0.000247595	0.00100687	0.00219182	0.00447298	0.00331621	0.00304854	0.00109067		7.17837e-05	0.000936051	0.002646	0.00562781	0.00824912	0.00767567	0.00245552
35	CCUACAUCCAGUCUUCAACGCUACUCCACGCGCUG	seedF984	984		6.75259e-05	0.000266184	0.000441122	0.0004945	0.00347201	0.00427779	0.0020471		0	0.000224262	0.0003675	0.000502483	0.00132669	0.00168554	0.000671175
35	AUCGCCUAAUGCCUCAUCGCGUUUACCUCGGGACU	seedF985	985	ACGCGUUUAC	0.000123797	0.000462929	0.00155771	0.00262984	0.00461822	0.0053964	0.00206388		0.000143567	0.000838545	0.00227115	0.00415386	0.00594383	0.00594692	0.00140783
35	AGCCACGCGUCAACUUUUAUGCUCCAUACGCUGCG	seedF986	986		0.00015756	0.000555514	0.00141986	0.00224773	0.00166924	0.000700672	0.000151015		0.000205096	0.000887298	0.00183015	0.0030283	0.00426248	0.00193621	0.000229182
35	UCGCUCUAUCGGCCAAGAACGCGUUUACUGCUACA	seedF987	987	ACGCGUUUAC	0.000393901	0.00165497	0.00224696	0.002967	0.00107944	0.000909644	0.000285251		0.00029739	0.00153083	0.0029106	0.00426105	0.00300147	0.00241161	0.000564769
35	CAACGCGUUUGCGCACCCAACUUACACUCGGAUCG	seedF988	988	ACGCGUUUAC	0.000123797	0.000833272	0.00215047	0.00373123	0.00449581	0.00281498	0.000687959		8.20385e-05	0.000585032	0.0021315	0.00383227	0.00761862	0.00474543	0.00125231
35	CCGACCAGUAUUCAACUUUUACCUCUCACCCUACC	seedF989	989	CAACUUAUAC	7.87802e-05	0.000347197	0.000385982	0.000438307	0.00419535	0.0042532	0.00135914		7.17837e-05	0.000273015	0.0005292	0.000361788	0.000742158	0.000665571	0.000163701
35	GCAGCCCUGAUCUCAACGCGUUUACUGUGCGCACC	seedF990	990	ACGCGUUUAC	2.25086e-05	0.000254611	0.000799533	0.00201172	0.00323832	0.0042532	0.00231557		2.05096e-05	8.77548e-05	0.00028665	0.000850871	0.00115593	0.00128792	0.000368328
35	AGCCACGCCAAUACACUGCAUCACCUCCCCGCUUG	seedF991	991		9.00345e-05	0.000613381	0.001475	0.00240507	0.0018918	0.00125383	0.000486605		0.00027688	0.00151133	0.00356475	0.0057618	0.00765146	0.00723484	0.0024637
35	CAACGCGUUUACGUCUCCAUGCUACCCCCGUUCGC	seedF992	992	ACGCGUUUAC	1.12543e-05	9.25857e-05	0.000275701	0.000427068	0.000344975	0.00024585	5.03385e-05		8.20385e-05	0.000585032	0.0017934	0.00333649	0.00384871	0.00424409	0.00188256
35	ACUGUAUACUGACAACAGACCAUUCCGUUGAUCCG	seedF993	993		9.00345e-05	0.000335623	0.000565187	0.0011351	0.00648776	0.0060602	0.0025337		4.10192e-05	0.000126757	0.00038955	0.000824072	0.00151716	0.00129657	0.000319217
35	AGCCAUGCCGUGCAACGUACACUCACUCCAAGUGC	seedF994	994		0	0	1.37851e-05	0	0	0.00029502	0.00422843		0	0	0	0	0	8.64378e-06	5.72954e-05
35	CCGUCAGCAGUCUCACCGCGUUUACAACCGUACCG	seedF995	995	ACGCGUUUAC	5.62716e-05	0.000138879	0.000289486	0.000427068	0.000523027	0.000737549	0.000285251		4.10192e-05	0.00037052	0.001176	0.00186254	0.00419024	0.00421816	0.00193986
34	ACGCGUUUACUGUCCUACCCUAAACACGCAUUGG	seedF996	996	ACGCGUUUAC	0.00015756	0.00135407	0.00259159	0.00419201	0.0071332	0.00566684	0.00203032		0.000112803	0.000672787	0.00160965	0.00274021	0.00545782	0.00380326	0.00110498
35	CCGAUCACCAGUCCUAACGCGUUUACUCUGUGCGC	seedF997	997	ACGCGUUUAC	0.000101289	0.00032405	0.000578972	0.00107891	0.00351652	0.00438842	0.00184574		0.000112803	0.000516778	0.000926101	0.00140695	0.00214766	0.00184112	0.000499289
35	UCCGGCCAGACCACAAUGGAUCUACAUCGUCCUCU	seedF998	998		0	0	0	0	1.11282e-05	0.000503992	0.00421165		0	9.75053e-06	0	0	0	0	3.27402e-05
35	AGCCAUGCCACAACCAUACUCUUCACCACGCGUUG	seedF999	999		7.87802e-05	0.000335623	0.000730608	0.000730511	0.0024037	0.00283956	0.00154371		8.20385e-05	0.000526529	0.00100695	0.00125956	0.00352033	0.00420952	0.00205445
34	ACGCGUUUACACUCAAACUCAAUGUAGCGCCUUG	seedF1000	1000	ACGCGUUUAC	6.75259e-05	0.000243038	0.000771963	0.00126997	0.0044513	0.00253225	0.000721518		2.05096e-05	0.000156008	0.00040425	0.000897769	0.00142521	0.000561846	0.000106406
35	CACACAACGGCAUCACGCUCUGCGCAUCAACAGCC	seedF1001	1001		0.000258849	0.000891138	0.0021229	0.00394476	0.00390601	0.00420403	0.00135914		5.12741e-05	9.75053e-05	0.00019845	0.000442185	0.000433473	0.000414901	4.09253e-05
35	CACCUACAAUCAACCCAACGUCACGCGCCCCAUUG	seedF1002	1002		0.000123797	0.00032405	0.000689253	0.00142731	0.00366119	0.00420403	0.002131		2.05096e-05	0.000156008	0.00030135	0.000489083	0.000604235	0.000544558	0.000171886
35	CGACCGACCUGUCAUCCUAACUUAUACUCCGCGCC	seedF1003	1003	CAACUUAUAC	2.25086e-05	0.000173598	0.000220561	0.00032592	0.00375022	0.00420403	0.00219811		2.05096e-05	7.80042e-05	0.0001323	0.000214393	0.000269279	0.000198807	7.36656e-05
35	UUCCGACAGCGUCACACGCGUUUACACCCACAGAC	seedF1004	1004	ACGCGUUUAC	7.87802e-05	0.000486075	0.000868459	0.0014835	0.000868003	0.000663794	0.000184574		0.000164077	0.000975053	0.00287385	0.00505833	0.00580591	0.0047973	0.00117865
35	CAACGCGUUUAGUUCUCCACCCUAACCCGCCAUCA	seedF1005	1005	ACGCGUUUAC	0.000292612	0.00107631	0.00264673	0.00425944	0.00671033	0.00583893	0.00216455		0.000235861	0.00127732	0.0030135	0.00523922	0.00803239	0.00757195	0.00282385
35	CAACGCGUUUACCUCCACCCUUCAGCGAGUGCCUG	seedF1006	1006	ACGCGUUUAC	0.000202578	0.000867991	0.00213668	0.00361884	0.0134652	0.0102888	0.00286929		7.17837e-05	0.000702038	0.00177135	0.00267321	0.00587816	0.00341429	0.000753026
35	CAUGCGCCAACAGUCCAACUUUGAAAUCCGCUCGC	seedF1007	1007	CAACUUUGAAAUCC	4.50173e-05	0.000277757	0.000716823	0.00109015	0.00418422	0.00322063	0.000805416		1.02548e-05	5.85032e-05	0.00018375	0.000361788	0.000328389	0.000198807	4.09253e-05
35	ACGCGUUUACUUCCCCUACCCGAACCGUCCAUAGG	seedF1008	1008	ACGCGUUUAC	5.62716e-05	0.000532368	0.00108902	0.00213534	0.0037057	0.00417945	0.00179541		4.10192e-05	0.00017551	0.000720301	0.00113226	0.00212139	0.00169418	0.000401068
35	UUAUGACUCUUCAAUCGCCCCUCGCUACUGUCCAC	seedF1009	1009		1.12543e-05	8.10125e-05	0.000151636	0.000314682	0.00261514	0.00404423	0.00417809		3.07644e-05	7.80042e-05	0.00022785	0.00056948	0.000781565	0.00143487	0.000769396
35	UCAGUCACAGCGUCAACGCGUUUACAACGUCUGCG	seedF1010	1010	ACGCGUUUAC	0.000146306	0.000370343	0.000909814	0.00185437	0.000745592	0.000540869	0.000285251		0.000143567	0.000780042	0.00228585	0.00417396	0.003343	0.00208315	0.000425623
34	ACGCGUUUACUCUACAACCUCACUCCUCUGAGCG	seedF1011	1011	ACGCGUUUAC	7.87802e-05	0.000439782	0.000937384	0.00171951	0.00188067	0.001303	0.000402708		7.17837e-05	0.000273015	0.000962851	0.00219752	0.00417054	0.00344022	0.000515659
35	CCGACCAGAACCAACGUCGUUUACACUCCAACGCC	seedF1012	1012		6.75259e-05	0.000335623	0.000758178	0.0018319	0.00264852	0.00177012	0.000469826		4.10192e-05	0.000273015	0.000896701	0.00172854	0.00417054	0.0033365	0.000761211
35	ACGCAACUCGUCGCACUGUGCCUUCCAUGGUUCCG	seedF1013	1013		6.75259e-05	0.000300904	0.000854674	0.00140483	0.00410632	0.00417945	0.002131		4.10192e-05	0.000117006	0.00030135	0.000716875	0.00107055	0.000354395	4.91104e-05
35	CAACGCGUUUAGCUCGGCCCCACUACUCCGUCUGC	seedF1014	1014	ACGCGUUUAC	3.3763e-05	0.000254611	0.000482477	0.000674318	0.00271529	0.00416715	0.00243303		0	0	1.47e-05	0	0	0	8.18506e-06
35	AGCCAUUGCCAAUAUACCGCAUAACUCUCGCGUAC	seedF1015	1015		0.000191323	0.000428209	0.000758178	0.00135987	0.00199195	0.00140134	0.000536944		0.000184587	0.000760541	0.0017787	0.00246552	0.00403261	0.0041663	0.00119502
35	AGCCACGUCUCAACUUUUACUAGUACCAGGUACUG	seedF1016	1016	CAACUUAUAC	0.000191323	0.000752259	0.00180584	0.00271975	0.00434001	0.0026183	0.000536944		0.000133313	0.000799543	0.00175665	0.00308859	0.00419681	0.00227331	0.000335587
35	UUCCGACACACAGUUUCAACGCGUUUACACCCCCU	seedF1017	1017	ACGCGUUUAC	0.000168815	0.00157396	0.00263295	0.00415829	0.00186954	0.00162261	0.000436267		0.000133313	0.000799543	0.00159495	0.00242532	0.00162224	0.0013225	0.000278292
35	ACGCGUUUACUGUUCCCCGCCUAACACCCGGACAG	seedF1018	1018	ACGCGUUUAC	6.75259e-05	0.000451356	0.000951169	0.00222525	0.00215888	0.00172095	0.000419487		4.10192e-05	0.000409522	0.0010584	0.00225782	0.0041574	0.00331921	0.000793951
35	CAACGCGUUUACCCUCAUUCCCUACAGAUCCAUCG	seedF1019	1019	ACGCGUUUAC	5.62716e-05	0.000416636	0.000716823	0.00146102	0.00600925	0.00554391	0.00231557		0.000112803	0.000448524	0.0011319	0.00216403	0.00440698	0.00351802	0.00148968
35	ACGCGUUUACCUCCACACUUCACGUGCCGCUUAGG	seedF1020	1020	ACGCGUUUAC	5.62716e-05	0.000405063	0.000744393	0.00178694	0.00259288	0.00221265	0.000536944		8.20385e-05	0.000624034	0.00137445	0.0028809	0.00570083	0.00475408	0.00125231
35	CCGACCAGUAUUCAACUUAUCUCAACCAUCACUGC	seedF1021	1021		0.000180069	0.000717539	0.00107523	0.000775466	0.00569766	0.00522431	0.00246659		0.000205096	0.000760541	0.000830551	0.000951367	0.00159597	0.00145215	0.000458363
35	CCGACCAGUCGUCAACGCUAUGACUCUCGACGUCA	seedF1022	1022		0.000180069	0.0006481	0.00183341	0.00345026	0.0041397	0.00329439	0.000637621		5.12741e-05	0.000263264	0.000727651	0.00130646	0.0023644	0.00133114	0.000229182
35	UGUCCGAUGUCAGUCUGACGCGUUUACACCCUGCC	seedF1023	1023	ACGCGUUUAC	4.50173e-05	0.00028933	0.000372197	0.000752988	0.00371683	0.00413028	0.0013088		1.02548e-05	9.75053e-05	0.0001911	0.000334988	0.000571396	0.000423545	6.54805e-05
35	AUCAGCUACGCCUUCAACUUUGAAAUCCAACUUGC	seedF1024	1024	CAACUUUGAAAUCC	0.000247595	0.00119204	0.00242617	0.00384361	0.00546396	0.0044253	0.00144304		0.000225606	0.0009263	0.0024696	0.00429455	0.00560231	0.00389834	0.000998578
35	UCCGACCAGUUCACGGUACUCGUGAUCGGACCUCU	seedF1025	1025		9.00345e-05	0.000266184	0.000758178	0.00157341	0.00202534	0.0022987	0.000805416		7.17837e-05	0.000312017	0.000749701	0.00156775	0.00304745	0.00412308	0.0018089
35	CCGACCACCUUCAACUUUUACUCGUCCCCAUUGCG	seedF1026	1026	CAACUUAUAC	0.000213832	0.000891138	0.00186098	0.00265232	0.00806797	0.00609707	0.00192964		0.000143567	0.000468025	0.000970201	0.00154765	0.00273219	0.0018757	0.000360143
35	UUCCGACAGUUCUCAACUUUUACUACCCUGACCUC	seedF1027	1027	CAACUUAUAC	9.00345e-05	0.000416636	0.000827103	0.00170827	0.00553073	0.00408111	0.00159405		0.000164077	0.000672787	0.0015435	0.00249901	0.00537901	0.00372547	0.000957652
35	ACGCGUUUACACUCCUAACCCUGCCCGCAACGUGG	seedF1028	1028	ACGCGUUUAC	9.00345e-05	0.000717539	0.00121309	0.00237135	0.00213662	0.00265518	0.00107389		2.05096e-05	0.00018526	0.000801151	0.00145385	0.00328389	0.00411444	0.00168612
35	UUUCCGAACCGCCCUUCGGUACUCACUACGGAGCU	seedF1029	1029		3.3763e-05	6.94393e-05	0.000192991	0.00032592	0.001302	0.0019668	0.00114101		3.07644e-05	0.00018526	0.00058065	0.00100497	0.00225931	0.00410579	0.00154698
35	GCAGCACAGACCACAUCGCGUUUACACCCAGUUGC	seedF1030	1030	ACGCGUUUAC	0.000123797	0.000497648	0.00128201	0.00233764	0.00287109	0.00410569	0.00206388		7.17837e-05	0.000302266	0.000918751	0.00141365	0.00280444	0.0029821	0.00106406
35	ACGCGUUUACGUUCCCGCCUACAAGUCCCUCGAGG	seedF1031	1031	ACGCGUUUAC	4.50173e-05	0.000254611	0.000813319	0.00164084	0.00140216	0.000934229	8.38975e-05		4.10192e-05	0.000292516	0.000801151	0.00196303	0.00410486	0.00297346	0.000392883
35	ACGCGUUUACUGAUCCCGCCCUCAACUUCGCACUG	seedF1032	1032	ACGCGUUUAC	0.000292612	0.0014698	0.00312921	0.00717025	0.00683274	0.00488012	0.00223167		0.000102548	0.000809294	0.00281505	0.00464294	0.0089059	0.007425	0.00340499
35	CAACGCGUUUACUCCAAACCAACACGUUGCUGGGA	seedF1033	1033	ACGCGUUUAC	0.000168815	0.000902711	0.00191612	0.0027647	0.00422873	0.00202826	0.000503385		0.000143567	0.00109206	0.0022344	0.00447545	0.00665972	0.00417494	0.000875802
35	UGCGACUAAGUUUCUCAACGCGUUUACUUCAGUAC	seedF1034	1034	ACGCGUUUAC	0.000315121	0.00150452	0.00263295	0.00409086	0.0019697	0.00119237	0.000285251		3.07644e-05	0.000136507	0.0003381	0.000475684	0.00029555	0.000181519	1.63701e-05
35	CAACGCGUUUACUCAUCACCUAUGACAACCUCUAG	seedF1035	1035	ACGCGUUUAC	7.87802e-05	0.000381916	0.00115795	0.00157341	0.00551961	0.0047449	0.00140948		0.000164077	0.000711789	0.00174195	0.00310199	0.00575337	0.00438239	0.00103132
35	AGCCACGCUUCACGUCUACAUCCCGUCUCCGCGCU	seedF1036	1036		0.00015756	0.000509222	0.00107523	0.00141607	0.000923644	0.000848182	0.000352369		0.000215351	0.000809294	0.00185955	0.00265311	0.00343495	0.00407986	0.0026274
35	UGACAACGCGUUUACCUUCAAGCUACACUCCCUCG	seedF1037	1037	ACGCGUUUAC	2.25086e-05	0.000243038	0.000441122	0.000842897	0.00133539	0.00120466	0.000352369		8.20385e-05	0.000263264	0.00103635	0.00177544	0.00351376	0.00407986	0.00122776
35	UCAAGCUCUAGAUCACGUUCAACUUUGAAAUCCAC	seedF1038	1038	CAACUUUGAAAUCC	5.62716e-05	0.000231464	0.000578972	0.00101148	0.00406181	0.00238474	0.000687959		9.22933e-05	0.000263264	0.0006909	0.00134665	0.00171419	0.000864378	0.000130961
35	AGCCAUGCCAAUCUUAUACUGUCUCAAACCGCGUC	seedF1039	1039		0.00015756	0.000705966	0.00125444	0.00156217	0.000845746	0.000688379	0.000117456		0.000246115	0.000887298	0.00185955	0.00234492	0.00405888	0.00274872	0.000572954
35	CGACCUAGCCGCACGCUAUACUGUGAGACCUCUGG	seedF1040	1040		7.87802e-05	0.000196745	0.000220561	0.00032592	0.00317155	0.00405652	0.00166117		2.05096e-05	0.00017551	0.00019845	0.00030149	0.000683048	0.000890309	0.000270107
35	ACACCUACAGUCAGUCCAACGCGUUUACUCCGGCG	seedF1041	1041	ACGCGUUUAC	0.000405155	0.00196745	0.00357033	0.00735007	0.00418422	0.00298707	0.000520164		0.000215351	0.00132607	0.00288855	0.00566131	0.00512286	0.00358717	0.000638435
34	GUUCCGACAAGUUUCAACGCGUUUAUUCUACUAC	seedF1042	1042	ACGCGUUUAC	6.75259e-05	0.000381916	0.000771963	0.00116882	0.00228129	0.00189304	0.000436267		0.000215351	0.000682537	0.00153615	0.00259951	0.00405232	0.00293888	0.000458363
35	CCGACGAGUCUCAACUUUGAAAUCCAUCCACGAGC	seedF1043	1043	CAACUUUGAAAUCC	7.87802e-05	0.000185171	0.000620328	0.000786704	0.00403955	0.00218806	0.000419487		4.10192e-05	0.000263264	0.0004851	0.00107866	0.00232499	0.00112369	0.000106406
35	CAACUUUGAAAUCCCAACUCCACACCACACUAGCA	seedF1044	1044	CAACUUUGAAAUCC	0.000270104	0.00118047	0.00259159	0.00345026	0.00829054	0.00699443	0.00231557		0.000205096	0.000955552	0.00228585	0.00363797	0.00685676	0.00478865	0.00143239
35	CAACGUCGUUUACUCCAACUCCGCGAACACUUGAG	seedF1045	1045		0.000112543	0.00028933	0.00111659	0.00206791	0.00402842	0.00247079	0.000587282		2.05096e-05	8.77548e-05	0.00031605	0.000710176	0.000985166	0.000440833	4.09253e-05
35	AUCCGCUCAUCGACCUAACGCGUUUACUCGCCUAC	seedF1046	1046	ACGCGUUUAC	0.00015756	0.000451356	0.000813318	0.000989	0.00225903	0.00260601	0.00132558		9.22933e-05	0.000585032	0.00165375	0.00237172	0.00428876	0.00505661	0.00150605
35	ACGUCCGAUAGCAGCCAAACGCGUUUACUCGCACG	seedF1047	1047	ACGCGUUUAC	0.000236341	0.00131935	0.00219182	0.0043044	0.00450694	0.00282727	0.000721518		0.000153822	0.00150158	0.00382935	0.00661267	0.00736904	0.00312905	0.000409253
35	ACGCGUUUACUCCGCGCGCCUUGAUGAUGUGCCCG	seedF1048	1048	ACGCGUUUAC	7.87802e-05	0.000162025	0.000427337	0.00157341	0.000923644	0.000651502	0.000117456		5.12741e-05	0.000214512	0.0012054	0.00322259	0.00402604	0.00288702	0.00066299
35	UCCGAUAAGCUUCACCGCGUUUACCCCCCACUGCC	seedF1049	1049	ACGCGUUUAC	0.000146306	0.000543941	0.0011993	0.00178694	0.00344975	0.0042532	0.00167795		8.20385e-05	0.000516778	0.00115395	0.00155435	0.00398007	0.00399343	0.00123594
35	GUUCCGAGUCUAGCCUUCAACGCGUUUACACCUAC	seedF1050	1050	ACGCGUUUAC	0.000146306	0.000636527	0.000978739	0.00209039	0.00377247	0.00345419	0.00109067		0.000102548	0.000848296	0.0021756	0.00336328	0.00555634	0.00522948	0.00112954
35	CAACGCGUUUACUCCAACUACAUUCAGAUCGCGGU	seedF1051	1051	ACGCGUUUAC	7.87802e-05	0.000300904	0.000468692	0.000921568	0.00401729	0.00328209	0.00142626		6.15289e-05	0.00018526	0.00052185	0.000857571	0.00166165	0.00133979	0.000327402
35	GACGCGACAACUUCAACGCGUUUACUCCGCGCAUC	seedF1052	1052	ACGCGUUUAC	0.000393901	0.00174756	0.00366683	0.00752988	0.00402842	0.00211431	0.000419487		0.000307644	0.000955552	0.0027342	0.00566801	0.00618684	0.00271415	0.000507474
35	CAACGCGUUUACUCCAAACUCACGCCCCUGAUAGG	seedF1053	1053	ACGCGUUUAC	0.000202578	0.000810125	0.00210911	0.00472023	0.0052414	0.00334356	0.000503385		5.12741e-05	0.000292516	0.000999601	0.00306849	0.00346778	0.00125335	0.000180071
35	CCGACCAGUCCUCUUCGUUUACUUCCAGCACUCGC	seedF1054	1054		6.75259e-05	0.000277757	0.000358412	0.000854136	0.00529704	0.00363858	0.00117456		2.05096e-05	0.000253514	0.0003528	0.000535982	0.00113622	0.000821159	0.000163701
35	CAGCCACAGCUGGUCAACGCUGUUUACUCGCAUCG	seedF1055	1055		1.12543e-05	0.000254611	0.00104766	0.00204543	0.00148006	0.000897352	0.000620841		4.10192e-05	0.000390021	0.0020433	0.00399976	0.0027519	0.00326735	0.0007121
35	ACGGUUACCUGAUACCGCAUCGCCAACGAGUGGCC	seedF1056	1056		1.12543e-05	0.000138879	0.000482477	0.000955284	0.00255949	0.00399506	0.00233235		1.02548e-05	0.000117006	0.00025725	0.000656577	0.00139894	0.00184112	0.000785766
35	ACGCGUUUACUCCGCCAACUGCAGUUCGCGGCUAG	seedF1057	1057	ACGCGUUUAC	0.00015756	0.000543941	0.00104766	0.00171951	0.00500771	0.00438842	0.00144304		5.12741e-05	0.000263264	0.000757051	0.00115906	0.00248262	0.00183248	0.000376513
35	AGCCAUGUCCCAACUUUGAAAUCCAACGUGCCUUC	seedF1058	1058	CAACUUUGAAAUCC	0.000112543	0.000520795	0.000510047	0.000640602	0.00399504	0.00352794	0.0013088		4.10192e-05	0.000273015	0.00041895	0.000489083	0.00091292	0.000561846	9.82207e-05
35	AGCCACGCCGAGACGCAUCUCGAACACACGGACCU	seedF1059	1059		0.000326375	0.00172441	0.00306028	0.00386609	0.00238144	0.00183158	0.000436267		0.000215351	0.00101406	0.00190365	0.00251241	0.00394066	0.00399343	0.000900357
35	ACGCGUUUACUCUGACUACUCUCGUCACGCUGUGG	seedF1060	1060	ACGCGUUUAC	0.000112543	0.000856418	0.00170935	0.00323673	0.00642099	0.00513826	0.00176185		3.07644e-05	0.000458275	0.00125685	0.00263971	0.00526079	0.00399343	0.00119502
35	CCGACCAGCUCCAACGCGUUUACUGGCACCUAUGC	seedF1061	1061	ACGCGUUUAC	0.000112543	0.000601807	0.000868459	0.00142731	0.000300462	0.00024585	6.7118e-05		5.12741e-05	0.00073129	0.00215355	0.00398636	0.00364511	0.00240297	0.000392883
35	ACGCGUUUACCCUCACCUCUCUAACCACGGUCCCA	seedF1062	1062	ACGCGUUUAC	6.75259e-05	0.000416636	0.000703038	0.000977761	0.00112395	0.000676087	0.000402708		0.000215351	0.000721539	0.00209475	0.002834	0.00481418	0.0049356	0.00161246
35	UCAGCACAGUACCUCAUCGCGAAAUCCACCGGACC	seedF1063	1063		9.00345e-05	0.00028933	0.000951169	0.00138235	0.00202534	0.00218806	0.000687959		7.17837e-05	0.000312017	0.000808501	0.00161464	0.00341524	0.00398478	0.0015879
35	CAGCGCGUUUACUGCUUGCCCACUAUCCUCGCUAG	seedF1064	1064	ACGCGUUUAC	4.50173e-05	0.000127305	0.000220561	0.000561932	0.00308252	0.00398277	0.00182896		1.02548e-05	0.000136507	0.0002793	0.000656577	0.00145805	0.00157317	0.000597509
35	UCACGACCACGUCACAACUUAUGCUUCCCCACUCU	seedF1065	1065	CAACUUAUAC	9.00345e-05	0.000486075	0.000799533	0.000618125	0.00263739	0.00398277	0.00260082		0.000102548	0.000195011	0.00041895	0.000368487	0.000564828	0.000553202	0.000311032
35	UGACCGACCAUCAUGUGCCCAACGCGUUUACCUUG	seedF1066	1066	ACGCGUUUAC	0	8.10125e-05	0.000165421	0.000685557	0.00380586	0.00398277	0.00115778		0	5.85032e-05	0.0001323	0.000348388	0.000341524	0.000285245	7.36656e-05
34	ACGCGUUUACUCUCAGGAGCCGAAACUCGCUGCU	seedF1067	1067	ACGCGUUUAC	0.00015756	0.0012962	0.00333598	0.00730511	0.00310478	0.00165949	0.000419487		0.000102548	0.000721539	0.0021609	0.00441515	0.00509002	0.00275737	0.000441993
35	AGCCACGCCAUGGACGGUUACGUACAUCGCUGAUC	seedF1068	1068		0	0	0	1.12386e-05	2.22565e-05	0.000725257	0.00397674		0	0	0	0	0	0	0
35	ACCUACUAAAUGAUCAACGCGUUUACUCAGCGACG	seedF1069	1069	ACGCGUUUAC	0.000405155	0.00174756	0.00289486	0.00378742	0.00292673	0.00186846	0.000369149		0.000328154	0.00141383	0.00290325	0.00375187	0.0039735	0.00218688	0.000433808
35	ACCGAUACCGCUUCACCGCGUUUACCUCCAAGCCU	seedF1070	1070	ACGCGUUUAC	6.75259e-05	0.000439782	0.0011028	0.00178694	0.00135764	0.00105715	0.000352369		2.05096e-05	0.000399772	0.00122745	0.00219752	0.00396694	0.00299939	0.000736655
35	ACGCGUUUACAAUCCUUGCCUUCCACGCACGUUGG	seedF1071	1071	ACGCGUUUAC	4.50173e-05	0.000127305	0.000372197	0.00057317	0.00131313	0.000835889	0.000100677		7.17837e-05	0.000331518	0.0010584	0.00180224	0.00396037	0.00207451	0.000286477
35	CCGAUGAGCAUCCGCGAUACUAACCGCACACCUCG	seedF1072	1072		0.000101289	0.000219891	0.000261916	0.000359636	0.00278206	0.0027781	0.00109067		3.07644e-05	0.000292516	0.0006027	0.000904469	0.00331016	0.00395885	0.0016452
35	ACGCGUUUACUACUUCACCUCUACAAUCGUUUGGG	seedF1073	1073	ACGCGUUUAC	6.75259e-05	0.000393489	0.000565187	0.00104519	0.00395052	0.00279039	0.00112423		7.17837e-05	0.000273015	0.0006174	0.00088437	0.00178643	0.000890309	0.000196441
35	AUUCCGACACGCCGUCAACUUAUGCUCACCUCGCG	seedF1074	1074	CAACUUAUAC	0.000123797	0.000543941	0.00121309	0.00171951	0.00442904	0.00400735	0.0013927		0.000153822	0.000692288	0.0017346	0.0028273	0.00609489	0.00593828	0.0014242
35	CCGACCAGUCCUCAUCGUUAUACCACCAACCGUGC	seedF1075	1075		0.000247595	0.000844845	0.00135094	0.00255117	0.00757833	0.00853099	0.00395996		0.000194841	0.000799543	0.00168315	0.00239852	0.00572053	0.00580862	0.00222634
35	UUUCCGUCCAGUCGAAACGCGUUUACUCGGGUAGC	seedF1076	1076	ACGCGUUUAC	0.000225086	0.000775406	0.00208154	0.00458536	0.00358329	0.00276581	0.000956431		0.000133313	0.000897049	0.0015435	0.00253251	0.00305401	0.00211773	0.000368328
35	GCACCGAUGUCACCUUAACGCGUUUACUCAUGAGG	seedF1077	1077	ACGCGUUUAC	3.3763e-05	0.000277757	0.000578972	0.00152845	0.0037057	0.0039213	0.00154371		2.05096e-05	7.80042e-05	0.00036015	0.000763774	0.00103114	0.00100268	0.000253737
35	AGCCACGCCAAAACGCAACGUCUCACACACCCGCU	seedF1078	1078		0.000540207	0.00163182	0.00341869	0.00609134	0.00183616	0.000786719	0.000151015		0.000307644	0.00169659	0.00406455	0.00686726	0.00837391	0.0051344	0.000826691
35	CCGACUAGCUUCAGACGCGUUUACUUAGGACCUCU	seedF1079	1079	ACGCGUUUAC	0	0.000254611	0.000634113	0.0011913	0.00391714	0.00231099	0.0006544		2.05096e-05	5.85032e-05	0.00019845	0.000435485	0.000781565	0.000302532	4.91104e-05
35	CAACCAGAAAUCCCCAACGGCUGAUUAAUGCCGCC	seedF1080	1080		4.50173e-05	0.000277757	0.00136472	0.00264108	0.00341637	0.00390901	0.00152693		2.05096e-05	0.000224262	0.00038955	0.000837471	0.00130699	0.00102861	0.000335587
35	AGCCACGCUUCAACGCUACGUCAUUCCACCGCGCC	seedF1081	1081		0.000202578	0.000763832	0.00162664	0.00246126	0.00144667	0.000860474	0.000352369		0.000205096	0.00120907	0.0024549	0.00379877	0.00645612	0.00586913	0.00212812
34	CAACGCGUUUACUCGAGGAAACAUGAGAUGCCAG	seedF1082	1082	ACGCGUUUAC	0.000112543	0.000555514	0.00146122	0.00389981	0.00139103	0.000590039	0.000201354		2.05096e-05	6.82537e-05	0.0002499	0.000616379	0.00017733	5.18627e-05	8.18506e-06
35	ACGCGUUUACCUCCCCACUACAAACUCUACUUUGC	seedF1083	1083	ACGCGUUUAC	0.000101289	0.000891138	0.0018472	0.00231516	0.00300462	0.0026183	0.00169473		9.22933e-05	0.000897049	0.0023814	0.00322259	0.00616057	0.00563574	0.00266833
35	ACGCGUUUACUCCGUACCCUACCUCCGCUAUUGUC	seedF1084	1084	ACGCGUUUAC	6.75259e-05	0.000277757	0.000840889	0.0013374	0.0038615	0.00420403	0.00161083		3.07644e-05	0.000390021	0.000712951	0.00148065	0.00264681	0.00176333	0.000491104
35	UGAUCCGAGACCAACCUCAACGCGUUUACUAGGUG	seedF1085	1085	ACGCGUUUAC	0.000146306	0.000613381	0.00162664	0.00388857	0.00140216	0.00118008	0.000234913		1.02548e-05	6.82537e-05	0.0005145	0.000958067	0.000492583	0.000302532	4.91104e-05
35	ACGACGAGCACAACGCGUUUACUCACAAUGCGCCG	seedF1086	1086	ACGCGUUUAC	0.000855328	0.00244195	0.00421823	0.00597895	0.00329396	0.00263059	0.000704739		0.000512741	0.00228162	0.00466725	0.00702136	0.00765146	0.00518627	0.000941282
35	AGCUCUUACGGCCGUCAACGCGUUUACUAGCCUGC	seedF1087	1087	ACGCGUUUAC	6.75259e-05	0.000416636	0.000813319	0.00157341	0.00182503	0.00138905	0.000369149		5.12741e-05	0.000409522	0.000904051	0.00178214	0.00388812	0.00386377	0.000834876
35	AGCCACGUCUCAACUCUGCUCUAACGCACAGUGCC	seedF1088	1088		7.87802e-05	0.00028933	0.000909814	0.0011351	0.0032717	0.00388443	0.00186252		4.10192e-05	0.000282765	0.0005145	0.000824072	0.00186525	0.00146944	0.000466549
35	UCAGUCCACGUCCUCAAGUAACGUCUCCCUUGACC	seedF1089	1089		6.75259e-05	0.000405063	0.00136472	0.00302319	0.00302688	0.00388443	0.00218133		6.15289e-05	0.000224262	0.000771751	0.00180224	0.00246948	0.00334514	0.00151424
35	AGCCAUGCCGUCGCGGAACGAACCAACUUCGCUGG	seedF1090	1090		0.000168815	0.00097215	0.0021229	0.00387733	0.00170262	0.00126613	0.000419487		0.000133313	0.000819044	0.0017346	0.00255261	0.00374363	0.00331921	0.000933097
35	UGAACGUCUACUUCCAAUCCUUCAUCAACCUCACC	seedF1091	1091		0	2.31464e-05	0.00011028	0.000550693	0.00109057	0.000282727	0.00387606		0.000358918	1.95011e-05	2.94e-05	7.36975e-05	0.000124788	2.59313e-05	0.000253737
35	CAACGCGUUUACUACUCACCGCUGAACCCGCUUAG	seedF1092	1092	ACGCGUUUAC	6.75259e-05	0.000185171	0.000703038	0.000955284	0.0009459	0.000663794	0.000285251		6.15289e-05	0.000399772	0.0014112	0.00240522	0.00387499	0.00312905	0.000949467
35	AGCCAUGCCGUCCAGUUUCCUCUUCCCACGCAACC	seedF1093	1093		0.000180069	0.00068282	0.00166799	0.00284337	0.00415083	0.00258142	0.000469826		8.20385e-05	0.000516778	0.0010731	0.00192953	0.00204258	0.0010459	0.000122776
35	UGAUCCGACCACUGCCGAACGUGUUUACUCGCUGC	seedF1094	1094	ACGCGUUUAC	6.75259e-05	0.000173598	0.000192991	0.000618125	0.00169149	0.0021266	0.000956431		4.10192e-05	0.00036077	0.000859951	0.00207693	0.00342838	0.00387241	0.00157153
35	AGCCACGCCGAACAACGCAUUACUCUGCACGUGCC	seedF1095	1095		0.000393901	0.00179385	0.00379089	0.00823792	0.00288221	0.00165949	0.000369149		0.000440957	0.00188185	0.00494655	0.00891739	0.00978598	0.00592099	0.00134235
35	GAAGCCACAGCUCCAACUUUGAAAUCCAGAUGACC	seedF1096	1096	CAACUUUGAAAUCC	0.000123797	0.000659673	0.00121309	0.00193304	0.000612053	0.000417945	3.3559e-05		0.000153822	0.000897049	0.0019845	0.00323599	0.00385528	0.00223009	0.000327402
35	UCCGAGCAACCUUAGCGCGUUUACUCCAGACUGCG	seedF1097	1097	ACGCGUUUAC	0.000146306	0.000659673	0.00128201	0.00179818	0.00188067	0.0011432	0.000268472		0.000102548	0.000760541	0.00140385	0.00305509	0.00385528	0.0027055	0.000466549
35	ACGCGUUUACUCUGCACCUAAACGCAACCUCGUAG	seedF1098	1098	ACGCGUUUAC	0.000168815	0.000659674	0.00150257	0.00305691	0.00460709	0.00270435	0.000838975		9.22933e-05	0.00037052	0.00116865	0.00200993	0.00442011	0.00212637	0.000343773
35	AGACCGAUGUUCAGUCCCCAACUCGAAAUCCCCAC	seedF1099	1099		0.000101289	0.000335623	0.000578972	0.00103395	0.0011017	0.000860474	0.000234913		0.000143567	0.000653285	0.0013524	0.00192283	0.00373049	0.00383784	0.00121139
35	GACGCCAGCGCGAAACGCGUUUACUCGCAAUGCAG	seedF1100	1100	ACGCGUUUAC	0.000270104	0.00126148	0.00289486	0.00383237	0.000879131	0.000307312	5.03385e-05		7.17837e-05	0.000507028	0.00144795	0.00225782	0.00127415	0.000285245	2.45552e-05
34	ACGCGUUUACUCCAAUACUCGCCGGCUCGAUUGC	seedF1101	1101	ACGCGUUUAC	4.50173e-05	0.000451355	0.00117173	0.00233764	0.00484078	0.00334356	0.000922872		4.10192e-05	0.000341268	0.000823201	0.00197643	0.00244978	0.00107183	0.000204627
35	CCGACCAGCAACAACUUUUACUGCUCACACGAACC	seedF1102	1102	CAACUUAUAC	4.50173e-05	0.000196745	0.000620328	0.00105643	0.00263739	0.00161032	0.00031881		0.000102548	0.000390021	0.00105105	0.00169504	0.00381588	0.00238568	0.000392883
34	CAACGCGUUUACUCACCGUACAUGAUCCUCGGGC	seedF1103	1103	ACGCGUUUAC	0.000146306	0.000810125	0.00180584	0.00363008	0.00214775	0.00181929	0.000637621		0.000112803	0.000867797	0.00219765	0.00449555	0.00647582	0.00664706	0.00295481
35	AGCUCUAAAGUCAUCAACGCGUUUACUCCCACGCC	seedF1104	1104	ACGCGUUUAC	0.000168815	0.000937431	0.00210911	0.004945	0.00233693	0.00190534	0.000520164		0.000143567	0.000838545	0.00224175	0.00503823	0.00468282	0.00429596	0.000965837
35	CAACGCGUUUACCUCCAACCGAUGCGUGUGCUUGG	seedF1105	1105	ACGCGUUUAC	1.12543e-05	0.000243038	0.000634113	0.00102272	0.00238144	0.00142593	0.000369149		6.15289e-05	0.00037052	0.000874651	0.00168834	0.00380931	0.00199671	0.000335587
35	GCUUUCCGAACCACCCUCAACUUACACCCUCCGUC	seedF1106	1106	CAACUUAUAC	0	0	0	0	2.22565e-05	0.000221265	0.00380894		0	0	0	0	0	0	8.18506e-05
35	AUUUCCGAACACACUCAACGCGUUUACGGCCCUGC	seedF1107	1107	ACGCGUUUAC	7.87802e-05	0.000312477	0.000716823	0.00138235	0.00222565	0.0019668	0.000604062		4.10192e-05	0.000341269	0.000904051	0.00199653	0.00380274	0.00303397	0.000720285
35	ACGCGAUACAGCGGCUGACGCCUUGGAUUGUUCCG	seedF1108	1108		0.000101289	0.00068282	0.00166799	0.00379866	0.00225903	0.00135217	0.000402708		4.10192e-05	0.000292516	0.000926101	0.00184244	0.00308029	0.00156452	0.000261922
35	ACGCGUUUACUCGUCUCCCCUCAUGACCUUAGUGC	seedF1109	1109	ACGCGUUUAC	7.87802e-05	0.000497648	0.00102009	0.00198924	0.00490755	0.00581435	0.00286929		2.05096e-05	0.000282765	0.000705601	0.000998266	0.00208198	0.00189299	0.000532029
35	CAACGCGUUUACCUCUCUAUCGAGGACCCAUCUUG	seedF1110	1110	ACGCGUUUAC	3.3763e-05	0.000162025	0.000620328	0.000854136	0.00373909	0.00379838	0.00137592		2.05096e-05	6.82537e-05	0.00019845	0.000355088	0.000689616	0.000371682	0.000130961
35	GCGGUUUACUUCCAACUUCGUCUUCCCAUGUUCCG	seedF1111	1111		6.75259e-05	0.000243038	0.000730608	0.000955284	0.0022479	0.00224953	0.00107389		5.12741e-05	0.000390021	0.0014406	0.00219752	0.00355317	0.00379462	0.00152242
35	UCGCUCUACAACCCCAACGCGUUUACUCGGCGACC	seedF1112	1112	ACGCGUUUAC	0.000168815	0.000624954	0.00108902	0.00243878	0.00441791	0.00542099	0.002131		4.10192e-05	0.000292516	0.000749701	0.00170174	0.0029949	0.00310312	0.000834876
35	GUCCGAUGCAGACAACGCGUUUACUCACAUCCUAC	seedF1113	1113	ACGCGUUUAC	0.000225086	0.00118047	0.00226075	0.00316929	0.00180277	0.00137676	0.000469826		0.000430702	0.0017746	0.00375585	0.0059427	0.00699468	0.00560117	0.00146513
35	CACGAUCAACGCGUUUACUUCACCUACAUCCCUCU	seedF1114	1114	ACGCGUUUAC	0.000123797	0.000729113	0.00179206	0.00377618	0.00281544	0.00242162	0.00112423		6.15289e-05	0.000204761	0.00103635	0.00223772	0.0023841	0.00227331	0.0010395
35	ACGCGUUUACACUCCGUUCCUCAUUACGCGAGUAC	seedF1115	1115	ACGCGUUUAC	9.00345e-05	0.000219891	0.000840889	0.00105643	0.00252611	0.00213889	0.000771857		6.15289e-05	0.000429023	0.00124215	0.00180894	0.0037699	0.0029216	0.000900357
35	AGCCACGCCAAGACACGCAUACAACCACACCGCCU	seedF1116	1116		0.000281358	0.00162025	0.00329463	0.00590028	0.00252611	0.000946522	0.000151015		0.00027688	0.00131632	0.0033957	0.00619729	0.00885993	0.00408851	0.00067936
35	AGCCAUGUCUCGACUAUACUCCAUCCUAGCGUGCC	seedF1117	1117		1.12543e-05	0.000162025	0.000192991	0.000179818	0.00251498	0.0037615	0.00293641		5.12741e-05	0.000126757	0.0002499	0.000221092	0.000637074	0.000786584	0.000360143
35	ACGGUACUCCACUUCGCAUUCCGCAAGUUUCGGGC	seedF1118	1118		2.25086e-05	0.000219891	0.000771963	0.00138235	0.00376134	0.0036017	0.00142626		0	0.000136507	0.00033075	0.000824072	0.00128728	0.00122742	0.000229182
35	GCAGCACAGUCGAAAGCGCGUUUGCCCUCCACUGC	seedF1119	1119		0.000303867	0.000821698	0.00107523	0.00200048	0.000990413	0.000602332	3.3559e-05		0.000410192	0.00198911	0.00324135	0.00423425	0.00725739	0.00477137	0.000744841
35	GAUCCGAGUAUGUCUCAACGCGUUUACUGAGUGCA	seedF1120	1120	ACGCGUUUAC	0.000101289	0.000532368	0.00132337	0.0037537	0.00188067	0.00124154	0.000201354		1.02548e-05	2.92516e-05	0.0002205	0.000368487	0.000243008	0.000121013	8.18506e-06
35	CAACGCGUUUACGUCCCCCCGCUACAUUCGCCUGC	seedF1121	1121	ACGCGUUUAC	7.87802e-05	0.000428209	0.000634113	0.00168579	0.00234806	0.00274122	0.00239947		0.000153822	0.00108231	0.00202125	0.00381217	0.00660061	0.00815973	0.00640072
35	CAACUUUGAAAUCCCCCCUGACCCGAAUCGUCUUG	seedF1122	1122	CAACUUUGAAAUCC	9.00345e-05	0.000393489	0.000771963	0.00131492	0.00500771	0.0034296	0.000872534		3.07644e-05	0.000195011	0.00047775	0.00087767	0.00176673	0.000873022	0.000220997
35	UCCGACAAGCCUCUUCGCGUUUACUCAGCACGGCC	seedF1123	1123	ACGCGUUUAC	0.000112543	0.000509222	0.00115794	0.00269727	0.00174713	0.00191763	0.000771857		0.000123058	0.000594782	0.001911	0.00392607	0.0045252	0.00437375	0.00126868
35	ACGCGUUUACUGUCUCCACCCGUCACGUGCCUAGU	seedF1124	1124	ACGCGUUUAC	7.87802e-05	0.000208318	0.000413552	0.000651841	0.00326057	0.00426549	0.0027854		0	0.000117006	0.0004116	0.000803972	0.00206228	0.00178062	0.000703915
35	UGUGACCGACCACAUUAUCCCCCGUAUACCCCUGC	seedF1125	1125		7.87802e-05	0.000173598	0.000427337	0.000674318	0.00176939	0.00373692	0.00359081		2.05096e-05	0.000204761	0.00043365	0.000435485	0.00108368	0.00223874	0.00151424
35	CAACGCGUUUACAUCCCACCCCUGUACACACGUGG	seedF1126	1126	ACGCGUUUAC	3.3763e-05	0.000636527	0.0011993	0.00265232	0.00172488	0.00126613	0.000436267		5.12741e-05	0.000838545	0.00169785	0.00369157	0.00579278	0.0052727	0.0018089
35	AGCCACGCCAAGAUACGUCAACUCUUGCCACGUCG	seedF1127	1127		0.00015756	0.000636527	0.00133715	0.00169703	0.000767848	0.000479407	0.000100677		0.000184587	0.000975053	0.00168315	0.0027871	0.00490613	0.00356124	0.000744841
35	CAACGCGUUUACUAGUCCCUCACGCCACACGCCUA	seedF1128	1128	ACGCGUUUAC	0.000123797	0.000798552	0.00190234	0.00314682	0.00658792	0.00624458	0.00286929		8.20385e-05	0.000390021	0.001323	0.00245882	0.004361	0.00324142	0.000859431
35	CCGACCAGCUCACCGCUAUUCUCACUGCAGCGCCU	seedF1129	1129		1.12543e-05	6.94393e-05	0.000234346	0.000337159	0.00330509	0.00372462	0.00156049		0	0	7.35001e-06	0	0	0	0
35	AGCCAUGCUUUCAACUUUUACUCCCAACACAAGCG	seedF1130	1130	CAACUUAUAC	0.000303867	0.00142351	0.00296379	0.00433811	0.00479627	0.00224953	0.00033559		0.000235861	0.00129682	0.0031752	0.00507173	0.00648896	0.0025672	0.000311032
35	AGCCAUGCCAAUAGACGUGUUUACUAGACCUCUGC	seedF1131	1131	ACGCGUUUAC	0.000180069	0.000891138	0.00141986	0.00193304	0.00290447	0.00239704	0.000906093		0.000389683	0.000838545	0.001911	0.00258611	0.0049324	0.00497017	0.0014815
35	AUCCGACCGACCUCAACUUUUACAACCCACGAGCU	seedF1132	1132	CAACUUAUAC	0.000168815	0.000891138	0.0023986	0.003956	0.007289	0.00488012	0.00132558		0.000102548	0.000643535	0.00141855	0.00271341	0.00464998	0.00263635	0.000499289
35	CCGAUAAGUCUCAUCGCGUUUACUUGUACAGGUGC	seedF1133	1133	ACGCGUUUAC	0.00015756	0.000694393	0.00153014	0.00283214	0.00447355	0.00381067	0.000956431		0.000123058	0.00073129	0.00150675	0.00325609	0.00533303	0.00272279	0.000482919
35	AUCCGACCGGCCGACUACGCGUUUACUCACGUUAC	seedF1134	1134	ACGCGUUUAC	0.000112543	0.000509222	0.00126823	0.0027647	0.00131313	0.00108174	0.000302031		9.22933e-05	0.000497277	0.0017346	0.00354418	0.00371079	0.00272279	0.000540214
35	AGCCAUACCGCAACGAUACCUUUACACCGCUUGGG	seedF1135	1135		0	0	0	0	1.11282e-05	0.000221265	0.00370827		0	0	0	0	0	1.72876e-05	0.000147331
35	ACGCGUUUACUCCAGAUACAGCGUCCUCUUAGGUC	seedF1136	1136	ACGCGUUUAC	7.87802e-05	0.000150452	0.000510047	0.00149474	0.0037057	0.00302395	0.00104033		3.07644e-05	0.000146258	0.00037485	0.000730275	0.00133326	0.00105454	0.000188256
35	CAACGCGUUUACUCUUCGCUUGCAAGCGCAUCGGG	seedF1137	1137	ACGCGUUUAC	0.000101289	0.000671247	0.00173692	0.00312434	0.00597586	0.00444988	0.00162761		3.07644e-05	0.000282765	0.00052185	0.00139355	0.0025877	0.00107183	0.000278292
35	CGGCAACGCGUUUACCGUUCCUCUCUACCUCGCUG	seedF1138	1138	ACGCGUUUAC	5.62716e-05	0.000196745	0.000551402	0.000910329	0.00163585	0.00132759	0.000419487		6.15289e-05	0.000399772	0.00108045	0.00206353	0.00370422	0.00304261	0.000597509
35	UCCGAAAGCCCCCGUGUUACUCCACUAUACCGCCU	seedF1139	1139		6.75259e-05	0.000219891	0.000385982	0.00104519	0.00109057	0.00106945	0.000486605		6.15289e-05	0.000331518	0.000845251	0.00181564	0.00283071	0.00369954	0.00166157
35	CCGACCAGUUACAACUUAUACAUCCUUCACUCGCU	seedF1140	1140	CAACUUAUAC	0.000112543	0.000335623	0.000565187	0.000651841	0.00594248	0.00456051	0.002131		3.07644e-05	0.000156008	0.0003528	0.000602979	0.001018	0.000959459	0.000360143
35	AGCCAUACCUCACUGUUACCUCUACACCGCCGAAC	seedF1141	1141		3.3763e-05	0.000243038	0.000344626	0.000370875	0.00127975	0.000762134	0.00375861		5.12741e-05	0.000224262	0.0003969	0.000623079	0.00101144	0.000311176	4.09253e-05
35	CAACGCGUUUACUUCGACCCGCUGCAGACACUGUG	seedF1142	1142	ACGCGUUUAC	0.000146306	0.000925857	0.00206776	0.00371999	0.00471837	0.00290103	0.000788636		0.000205096	0.00118956	0.00307965	0.00604989	0.0104165	0.00760652	0.00160427
35	CAACGCGUUUACUGCUCCACUUACGAACCGCUGAC	seedF1143	1143	ACGCGUUUAC	9.00345e-05	0.000636527	0.00136472	0.00251745	0.00556412	0.00420403	0.00189608		0.000184587	0.000984803	0.00266805	0.00494443	0.0095167	0.00779669	0.00241459
35	UUCCGACACGCCUUAACUCAUACUCCCCGACCUCU	seedF1144	1144		0.000225086	0.000705966	0.00164042	0.00239383	0.00617617	0.00647814	0.00293641		7.17837e-05	0.000594782	0.0014994	0.00221092	0.00431503	0.00438239	0.00139146
35	AUACCGAUUAACAGCCUCCCGUCUACUGCCACCCU	seedF1145	1145		2.25086e-05	0.000127305	0.000261916	0.000280966	0.00206985	0.00367545	0.0026176		1.02548e-05	5.85032e-05	9.55501e-05	0.000227792	0.000275846	0.000363039	0.000188256
35	GUUACGAUCGACUGCAGCUCACCGCGUUUACCUCG	seedF1146	1146	ACGCGUUUAC	4.50173e-05	0.000347197	0.00115794	0.00287709	0.00328283	0.00367545	0.0012249		0	6.82537e-05	0.00033075	0.000723575	0.000814404	0.00052727	0.000139146
35	CCGACCAGCUACUCAACUUUGAAGUCCCGUGCGCA	seedF1147	1147	CAACUUUGAAAUCC	0.000393901	0.00123833	0.00333598	0.00560808	0.00563089	0.00333126	0.000738298		0.000164077	0.000721539	0.0016611	0.0030216	0.00426248	0.00216094	0.000409253
35	UCCGAGAGUGCUCAACGCGUUUACGCACCAUCAUG	seedF1148	1148	ACGCGUUUAC	0.000191323	0.000867991	0.00144743	0.00205667	0.0051635	0.0047449	0.0013088		0.000153822	0.000858046	0.0024549	0.00387917	0.00501121	0.00344022	0.000802136
35	ACGCAUUACCCCCUAAGUGAUGAUUAAUUCACCCU	seedF1149	1149		9.00345e-05	0.0006481	0.00158528	0.00366379	0.00235919	0.00216348	0.000738298		2.05096e-05	0.000126757	0.00047775	0.000803972	0.001018	0.000717434	0.000163701
35	UCAGUCCAGUAUCAACUUAUACGUCCCCGCACCUG	seedF1150	1150	CAACUUAUAC	0.000191323	0.000740686	0.00153014	0.00239383	0.00446242	0.00502763	0.00246659		0.000112803	0.000663036	0.0012642	0.00166824	0.00283728	0.00252398	0.000753026
35	CAACGCGUUUACGUCUCCACCGAGGACGUCGGGAU	seedF1151	1151	ACGCGUUUAC	3.3763e-05	0.000219891	0.000399767	0.00104519	0.000667694	0.000712964	0.000167795		6.15289e-05	0.000438774	0.0012054	0.00247221	0.00365825	0.00317227	0.000597509
35	CUGCUCAUCACGACCUCAUCGUCAUACACCCCAAC	seedF1152	1152		0.000112543	0.000208318	0.00100631	0.00179818	0.00347201	0.00433925	0.00201354		8.20385e-05	0.000351019	0.000933451	0.00215063	0.00296207	0.00370818	0.00146513
35	CCGACCACGCUAUCAACUUAUACUCCCACGAGGUC	seedF1153	1153	CAACUUAUAC	0.000213832	0.000671247	0.00132337	0.00246126	0.00616504	0.0050645	0.00135914		5.12741e-05	0.00037052	0.000801151	0.00109876	0.00220677	0.00135707	0.000253737
35	UCAGUCCACGACCGCAGCGCAUACUCUAGAGAUGC	seedF1154	1154		7.87802e-05	0.000393489	0.000523832	0.0014835	0.00175826	0.00188075	0.000570503		4.10192e-05	0.000351019	0.000793801	0.00166154	0.00276503	0.00364767	0.0010968
34	ACGACCAGACCAUCAGCGCGUUUACUCAGGAUGG	seedF1155	1155	ACGCGUUUAC	0.000213832	0.000902711	0.0018472	0.0041021	0.00171375	0.00116779	0.000268472		9.22933e-05	0.000273015	0.000984901	0.00179554	0.00170762	0.000959459	0.000155516
35	CCGACCAUGCACUCAACUUAUGCUCCACCGCAAGC	seedF1156	1156	CAACUUAUAC	4.50173e-05	0.000104159	0.000358412	0.000584409	0.00363893	0.00352794	0.00149337		0	0.000117006	0.0002205	0.000401986	0.000788133	0.000691502	0.000130961
35	ACGCGUUUACUCUUUCCCAGGAACACGUCCCCUGG	seedF1157	1157	ACGCGUUUAC	5.62716e-05	0.000879565	0.00179206	0.00367503	0.00273755	0.00217577	0.000436267		0.000102548	0.000682537	0.00156555	0.00310869	0.00570739	0.00494424	0.00147331
35	ACGCGUUUACUCCGACCUACUCGAACGACUACUUG	seedF1158	1158	ACGCGUUUAC	3.3763e-05	0.000451356	0.00102009	0.00231516	0.00436227	0.00270435	0.000939652		7.17837e-05	0.000419273	0.00168315	0.00269331	0.00581248	0.0044429	0.00233274
35	CGAUCACGCACUCAUCGCGUUUACUCACUGCUCAG	seedF1159	1159	ACGCGUUUAC	5.62716e-05	0.000115732	0.000206776	0.0004945	0.00362781	0.0021266	0.000486605		1.02548e-05	5.85032e-05	0.0001176	0.000207693	0.000282414	0.000164232	4.91104e-05
35	CAGCCUAGCCAUCACUUAUACCAGUACCAUGACCG	seedF1160	1160		3.3763e-05	0.000196745	0.000385982	0.000516977	0.00310478	0.00362628	0.00154371		2.05096e-05	0.000204761	0.0003528	0.000669977	0.00150402	0.00172876	0.000474734
35	AGCCAUGUCUCGCUGUACUCGUACCACACGCGUUG	seedF1161	1161		0.000112543	0.000451356	0.000758178	0.00134864	0.00348314	0.00405652	0.00164439		0.000174332	0.000585032	0.00112455	0.00188934	0.00574023	0.00555795	0.00224271
35	CAACGCGUUUACUCACACCUCGUACUCGCACGUCA	seedF1162	1162	ACGCGUUUAC	6.75259e-05	0.000578661	0.000964954	0.00142731	0.00201421	0.00177012	0.00298675		0.000102548	0.000604533	0.0015582	0.0028541	0.00509659	0.00381191	0.00135053
35	AUUCCGAAUCACGCCCAGCGUCUACUAGUACCAAC	seedF1163	1163		0.000101289	0.000196745	0.000496262	0.00074175	0.00360555	0.00255684	0.000604062		1.02548e-05	5.85032e-05	0.0001764	0.000187594	0.000282414	0.000224738	1.63701e-05
35	CAACUUUGAAAUCCCCUCUUCCUGUAUCCGCUACA	seedF1164	1164	CAACUUUGAAAUCC	6.75259e-05	0.000277757	0.000482477	0.00102272	0.00282657	0.00169636	0.000402708		7.17837e-05	0.00055578	0.00158025	0.00210373	0.00359914	0.00203129	0.000491104
35	ACCGACCAGACUUCAACGCGUUUACUAUGCAAGGG	seedF1165	1165	ACGCGUUUAC	0.000191323	0.000925857	0.00261916	0.00643974	0.00214775	0.00119237	0.000218133		5.12741e-05	0.000156008	0.000683551	0.00149405	0.00130699	0.000561846	7.36656e-05
35	AGCCACGCCCAACUUUUACACCAUCAACGCGUUUG	seedF1166	1166	CAACUUAUAC	0.000303867	0.00128463	0.00310164	0.00524844	0.00280432	0.00135217	0.000285251		0.00025637	0.00108231	0.00256515	0.00424765	0.00464998	0.00267957	0.000384698
35	ACGUGUUUACUCCGCGAGGCAAACCGAUUGCGGCC	seedF1167	1167	ACGCGUUUAC	4.50173e-05	0.000254611	0.000496262	0.000618125	0.00037836	0.000319605	0.000167795		0.000102548	0.000448524	0.00118335	0.00230472	0.00300804	0.00359581	0.00129324
35	CCGACCAUCCUUGACUUAUACUCCCCACGCGCAAC	seedF1168	1168		6.75259e-05	0.000567088	0.00170935	0.00175323	0.00359442	0.00355253	0.000838975		9.22933e-05	0.000429023	0.00068355	0.00121936	0.00244321	0.00225603	0.000556584
35	CAACGCGUUUACUGCUUCGCUCCGAGGCCGCUUGG	seedF1169	1169	ACGCGUUUAC	2.25086e-05	0.000150452	0.000275701	0.000472023	0.000856874	0.000467115	5.03385e-05		4.10192e-05	0.00037052	0.000837901	0.00186924	0.00359257	0.00210908	0.000376513
35	CAGCCACAGCACUCAGCGCGUUUACUAGCACCACA	seedF1170	1170	ACGCGUUUAC	0.000168815	0.000694393	0.00118552	0.00186561	0.000856874	0.000614624	0.000167795		0.000164077	0.00106281	0.00256515	0.00343698	0.0049521	0.00340565	0.00064662
35	CAUCGUGUUUACUCUACACCCUGCAACCCUCAAGU	seedF1171	1171		0	9.25857e-05	0.000179206	0.000179818	0.00230355	0.00358941	0.00218133		2.05096e-05	4.87526e-05	0.0001029	0.000174194	0.000387499	0.000682858	0.000278292
35	CCAACAACGCGUUUACUCACCAGUACACCGUGUCU	seedF1172	1172	ACGCGUUUAC	9.00345e-05	0.000532368	0.000827103	0.00150598	0.00350539	0.00397047	0.00161083		0.000102548	0.000487526	0.00108045	0.00167494	0.00389469	0.00383784	0.00155516
35	CCGACCACCAUCAACGUUAUACUCCGCUAGCCGCC	seedF1173	1173		0.000101289	0.000405063	0.000620328	0.00118006	0.00361668	0.00538411	0.00365793		6.15289e-05	0.00018526	0.0004704	0.000917868	0.0021608	0.0023684	0.00107224
35	ACGCGAUGCCGCACUCGCUAAUCCGUUCGACCGAC	seedF1174	1174		1.12543e-05	0.000185171	0.000689253	0.00171951	0.00221452	0.00175783	0.000302031		4.10192e-05	0.000263264	0.000815851	0.00192953	0.003586	0.00261906	0.00069573
35	CAACGCGUUUACUCGUCCACAGUACUACCCGCCUG	seedF1175	1175	ACGCGUUUAC	1.12543e-05	0.000173598	0.000427337	0.000842897	0.00111282	0.000528577	0.000268472		3.07644e-05	0.000312017	0.0006909	0.00152755	0.003586	0.0027833	0.000933097
35	CAACGUCGUUUACUCUCACUACGCCACACACUCGU	seedF1176	1176		4.50173e-05	0.000127305	0.000551402	0.00132616	0.000834618	0.000811304	0.00031881		0.000102548	0.000653285	0.0021903	0.00428115	0.00538557	0.00477137	0.00135054
35	ACGCGUUUACCUACCCUACCGAAUGACCGAAGGCC	seedF1177	1177	ACGCGUUUAC	0.000168815	0.000810125	0.00190234	0.00367503	0.00426212	0.00397047	0.00137592		5.12741e-05	0.000438774	0.0010437	0.00197643	0.00357944	0.00286109	0.000491104
35	UUUCCGACACGCCUCACUGCAUACUCAACGCGCCU	seedF1178	1178		3.3763e-05	0.000243038	0.000606543	0.000910329	0.00254837	0.00357711	0.00171151		1.02548e-05	0.000224262	0.00062475	0.000917868	0.00232499	0.00267093	0.00112954
35	CCGAUGAGCUUCAACCAAACUCGCACACUCGCUGG	seedF1179	1179		0.000191323	0.000705966	0.000868459	0.00156217	0.00158021	0.00106945	8.38975e-05		7.17837e-05	0.000565531	0.0011025	0.00180894	0.00357287	0.00184977	0.000253737
35	UCAGUCCAGACCUUCCAACGCGAAAUCCACCCUGC	seedF1180	1180		0.000247595	0.000347197	0.000854674	0.00109015	0.000901387	0.000590039	8.38975e-05		0.000143567	0.000594782	0.00135975	0.00192283	0.00357287	0.00318955	0.000818506
35	UCGCUCACAGCGCCCAACUUUUACCUUCCAACCAC	seedF1181	1181	CAACUUAUAC	0.00015756	0.000601807	0.00117173	0.00114634	0.00215888	0.00173324	0.000385928		0.000225606	0.00106281	0.0018081	0.00265311	0.00357287	0.0030599	0.00066299
35	UCAGUCCAGCUCAUCGCUAUUCUACUACCGGCCUG	seedF1182	1182		0	8.10125e-05	0.000165421	0.000191057	0.00115734	0.00122925	0.000385928		6.15289e-05	0.000312017	0.000661501	0.00116576	0.00255486	0.00356988	0.0014815
35	ACGCAUCGCACGACCCCAACUUAUACUCUCGCUCG	seedF1183	1183	CAACUUAUAC	0.000202578	0.000844845	0.00158528	0.00274223	0.00241483	0.00133988	0.00031881		6.15289e-05	0.000594782	0.00146265	0.00221762	0.0035663	0.00199671	0.000351958
35	CCGACCAACCCAACGUCUACUGUGUACCACACCAC	seedF1184	1184		4.50173e-05	0.000219891	0.000454907	0.000460784	0.00185842	0.00126613	0.000553723		0.000112803	0.000263264	0.000683551	0.00100497	0.00257457	0.00363903	0.0014815
36	GACCGAUAACAGCUCAACGCGUUUACCCUCACUCAU	seedF1185	1185	ACGCGUUUAC	0.000123797	0.000590234	0.00117173	0.00203419	0.00106831	0.000577747	6.7118e-05		0.000287135	0.00109206	0.0028224	0.00404666	0.00391439	0.00304261	0.000622065
35	UCCGACACGCUGUCAACUUAUCCUCUCCACCAGAC	seedF1186	1186	CAACUUAUAC	4.50173e-05	0.000277757	0.000482477	0.000550693	0.00114621	0.000651502	0.00033559		8.20385e-05	0.000624034	0.00146265	0.00221092	0.00355973	0.00344887	0.000851246
35	CAACGCGUUUACAUCCACCCACACUCGACCUGUGC	seedF1187	1187	ACGCGUUUAC	0.000168815	0.000705966	0.00151636	0.00283214	0.00627633	0.00760905	0.00411098		8.20385e-05	0.00073129	0.0019845	0.00367147	0.00830823	0.00917969	0.00425623
35	UCAGUCCAUCCCUCAACGCGUUUACCUCGGACUCC	seedF1188	1188	ACGCGUUUAC	6.75259e-05	0.000312477	0.00115794	0.00294452	0.00279319	0.00355253	0.00194642		7.17837e-05	0.000302266	0.000874651	0.00186254	0.00251546	0.00337972	0.00130142
35	AAGACGCACAGCUCAACGCGUUUACGUCGGACGUG	seedF1189	1189	ACGCGUUUAC	0.000371392	0.00128463	0.00325327	0.00468651	0.00154682	0.000479407	5.03385e-05		6.15289e-05	0.000351019	0.00066885	0.00109206	0.000564828	0.0001383	1.63701e-05
35	CAGCCCCAGCUCAACAACGCGUUUACCUCGCUGCA	seedF1190	1190	ACGCGUUUAC	0.000213832	0.000810125	0.00154393	0.00167456	0.00390601	0.00367545	0.00129202		0.000143567	0.000838545	0.0016317	0.00196973	0.00365168	0.00275736	0.00072847
35	UGUCGGUUGAGCCUAACGCGUUUACUCGCACUGCU	seedF1191	1191	ACGCGUUUAC	0.000303867	0.001817	0.00192991	0.00233764	0.00155795	0.00183158	0.00102355		0.00029739	0.0018721	0.0025284	0.00354418	0.00153686	0.00223009	0.000671175
35	UCAGUCCAACCUCACCGCAUACUGUGAGACCAUCG	seedF1192	1192		6.75259e-05	0.000127305	0.000220561	0.000382114	0.000523027	0.000540869	0.000184574		4.10192e-05	0.000204761	0.000698251	0.00136675	0.00283071	0.00354395	0.00181708
35	UGUGCUGCCUUCCUCAUCGUGUUUACUACUGCCUG	seedF1193	1193		1.12543e-05	9.25857e-05	9.64954e-05	0.000179818	0.00239257	0.00354024	0.00238269		0	2.92516e-05	4.41e-05	1.33995e-05	9.85166e-05	0.000155588	2.45552e-05
35	CAACGCGUUUACCUCCGUGACCCCACGCACGUGUG	seedF1194	1194	ACGCGUUUAC	0.000123797	0.000740686	0.00165421	0.00289957	0.00496319	0.00317146	0.000872534		7.17837e-05	0.000799543	0.00190365	0.00349728	0.00547752	0.00300803	0.000597509
35	AGCCAUGCUUCACUUAUACUAACCAUACCGACCCA	seedF1195	1195		9.00345e-05	0.000543941	0.000978739	0.0012812	0.00353878	0.00322063	0.00109067		6.15289e-05	0.000204761	0.00040425	0.000515882	0.000978598	0.000734721	0.000106406
35	UCCGAUAAGCUCAACUUAUACUAACUACCCGCUUG	seedF1196	1196	CAACUUAUAC	7.87802e-05	0.000729113	0.0012958	0.00187685	0.0048853	0.00385984	0.00152693		5.12741e-05	0.000273015	0.000852601	0.00114566	0.00200317	0.00140894	0.000425623
35	UCAGUCCAUCCUCAAGCAUACACUCCACACGUGCC	seedF1197	1197		2.25086e-05	8.10125e-05	0.000192991	0.000629363	0.000389488	0.000430237	0.000234913		3.07644e-05	0.000234013	0.000720301	0.00170844	0.00242351	0.0035353	0.00194804
35	AUCAGCACCAGUCCUUCAACUUUGAAAUCCGCUCC	seedF1198	1198	CAACUUUGAAAUCC	0.000112543	0.000254611	0.000592758	0.00121377	0.00352765	0.00297478	0.000956431		6.15289e-05	0.000165759	0.00037485	0.000643178	0.000669913	0.000501339	0.000130961
35	CCGAUAGGCCAUAACGCGUUUACACCACACCGCAU	seedF1199	1199	ACGCGUUUAC	0.000236341	0.000752259	0.00199883	0.00361884	0.00390601	0.00363858	0.00132558		0.000112803	0.000526529	0.0019404	0.00368487	0.00585189	0.00524677	0.00126868
35	GGACAACGCGUUUACUCUACCCUACGCCACCUUGU	seedF1200	1200	ACGCGUUUAC	7.87802e-05	0.000451356	0.000978739	0.00210162	0.0014578	0.00158573	0.000906093		5.12741e-05	0.000331518	0.000970201	0.00183574	0.0025877	0.00351802	0.00146513
35	ACACGCCUGGCCACAACGCGUUUACUCACUGUGGG	seedF1201	1201	ACGCGUUUAC	0.000213832	0.000555514	0.0012958	0.00351769	0.00161359	0.00175783	0.000738298		6.15289e-05	0.000195011	0.00068355	0.00130646	0.00130042	0.00140029	0.000401068
35	AGCCACGCUUUCAACUUUUACACCCAUACCGGCUC	seedF1202	1202	CAACUUAUAC	0.000112543	0.000833272	0.0017507	0.00351769	0.00106831	0.000331897	6.7118e-05		6.15289e-05	0.000468025	0.00163905	0.0028273	0.00211482	0.000752009	3.27402e-05
35	GUAAUCCGACCGCAGACCGCAACGCGUUUACUCCA	seedF1203	1203	ACGCGUUUAC	0.000213832	0.00100687	0.00241239	0.00641726	0.00332734	0.00233557	0.000553723		1.02548e-05	0.000136507	0.00036015	0.000683377	0.000420337	0.000328464	2.45552e-05
35	ACGUUAUACUGACGACUUCGCCUUCCAGAUGUCCG	seedF1204	1204		3.3763e-05	0.000219891	0.000496262	0.00109015	0.00351652	0.00285186	0.00114101		4.10192e-05	0.000126757	0.00033075	0.000703476	0.00148432	0.00106318	0.000229182
35	AUCCGACCAUGCCUCAUCUGUAUACCAGUACCACC	seedF1205	1205		3.3763e-05	0.000104159	0.000261916	0.000438307	0.00238144	0.00351565	0.0026176		0	5.85032e-05	0.00015435	0.000355088	0.000446609	0.000561846	0.000278292
35	UCCGACCAGUCCUCAUCUCUUACUCGCCCCACUCG	seedF1206	1206		6.75259e-05	0.000347197	0.000606543	0.000989	0.00330509	0.00351565	0.00159405		4.10192e-05	0.000282765	0.00066885	0.00133325	0.00265338	0.00327599	0.000965837
35	CCGACCAGCUUCAUCGUUGUUUACUCAAUCACGCU	seedF1207	1207		3.3763e-05	0.000150452	0.000330841	0.000730511	0.00350539	0.00202826	0.000486605		2.05096e-05	0.000126757	0.0004704	0.000971467	0.00153686	0.000942172	0.000122776
35	CCGACCACGCCGUCAACUUCGAAAUCCCCCUACUC	seedF1208	1208	CAACUUUGAAAUCC	0.000180069	0.000798552	0.0017507	0.00268603	0.0042176	0.00287644	0.0006544		0.000153822	0.000487526	0.00137445	0.00203003	0.00443981	0.00255856	0.000589324
35	CAACGCGUUUACUUCCCCCCGAACCAAUCGCUGAG	seedF1209	1209	ACGCGUUUAC	0.000213832	0.000960577	0.00169556	0.00286585	0.00722223	0.00582664	0.00186252		0.000112803	0.000653285	0.00209475	0.0029747	0.00575994	0.0050739	0.00118683
35	ACGCGUUUACUACCCCCGCGCAGACCGAUAUGCCG	seedF1210	1210	ACGCGUUUAC	9.00345e-05	0.000532368	0.000840889	0.00206791	0.0019697	0.00189304	0.00067118		6.15289e-05	0.000419273	0.00133035	0.00220422	0.00432816	0.00350937	0.00066299
34	AGCCAUGCCAACAUGCGGCUACCAGUACCAUGCA	seedF1211	1211		3.3763e-05	0.000300904	0.000565187	0.000899091	0.00131313	0.000958814	0.000285251		6.15289e-05	0.000614283	0.0010143	0.00147395	0.00319194	0.00348344	0.00102313
35	UCCGACCACGCUUCAACCGUUAACAUCUCCACUGC	seedF1212	1212		0.000213832	0.000671247	0.00140608	0.00202295	0.00323832	0.00388443	0.00174507		0.000143567	0.000653285	0.00147	0.00208363	0.00413113	0.00497017	0.00228363
35	ACCGACACAUCGUCAACGCGUUUAUUCUGGCGCCU	seedF1213	1213	ACGCGUUUAC	0.000292612	0.00130777	0.00246753	0.00501243	0.0058312	0.00440071	0.00115778		0.000174332	0.000955552	0.0021462	0.00418736	0.00632477	0.00420088	0.000843061
35	AGCCAUGCCGCACUUUUACUUCCACCCAGCGAGCG	seedF1214	1214		0.000315121	0.00118047	0.00227453	0.00370875	0.00613166	0.00475719	0.00119134		0.000307644	0.00117981	0.00299145	0.00412036	0.00748069	0.00612844	0.00117865
35	AUCCGACCAGUUUCAACUUUGAAAUCACCAGCGCA	seedF1215	1215	CAACUUUGAAAUCC	0.000112543	0.000486075	0.00115794	0.0014835	0.00399504	0.00161032	0.000201354		0.000164077	0.000594782	0.001176	0.00208363	0.00306058	0.00111505	8.18506e-05
35	CAACGCGUUUACCUUCACCUCCAUGACUUGCUUAG	seedF1216	1216	ACGCGUUUAC	2.25086e-05	0.000266184	0.000496262	0.000955284	0.00348314	0.00217577	0.000503385		2.05096e-05	0.00017551	0.000712951	0.00115906	0.00237753	0.00145215	0.000343773
35	CUCCGACAGUCUCACCGCGUUUACUUAACGACUCC	seedF1217	1217	ACGCGUUUAC	4.50173e-05	0.000138879	0.000510047	0.00104519	0.00348314	0.00322063	0.00125846		0	9.75053e-05	0.000294	0.000797273	0.00129385	0.000691502	0.000130961
35	CCGAUGAGCCGUCAACUUAUGCUCCGCCACUGGUG	seedF1218	1218	CAACUUAUAC	0.000135052	0.000752259	0.00181963	0.00249498	0.00441791	0.00464656	0.00164439		6.15289e-05	0.000429023	0.000970201	0.00122606	0.00227902	0.0017374	0.000654805
35	UUCAGCACCGUCCUCAUCGCGCACUACUAGCCCAC	seedF1219	1219		1.12543e-05	5.78661e-05	0.000303271	0.000505738	0.00174713	0.00347877	0.00206388		0	0.000146258	0.0002352	0.000489083	0.000669913	0.000838446	0.000425623
35	ACGCGUUUACCUCACCGAUGGCCAACGAAUUGCCC	seedF1220	1220	ACGCGUUUAC	7.87802e-05	0.000590234	0.00155771	0.00347274	0.00163585	0.00152427	0.000453046		0	1.95011e-05	0.00011025	0.000234492	0.000243008	0.000155588	4.09253e-05
35	GUGCAUCCAGAAUCCGACUGCGUUUGCACCUGCUG	seedF1221	1221		0.000123797	0.000300904	0.00158528	0.00347274	0.00296011	0.00247079	0.000805416		4.10192e-05	0.000390021	0.000867301	0.00251911	0.00156313	0.00114098	0.000278292
35	CCGACCAGUAUCAACUUAUAACUCCGCAGGCUGCU	seedF1222	1222	CAACUUAUAC	3.3763e-05	0.000162025	0.000179206	0.00032592	0.00310478	0.00346648	0.00154371		2.05096e-05	6.82537e-05	9.55501e-05	0.000221092	0.000479447	0.000579133	0.000130961
35	CCUACAAGCCCAUCGUCUACUCGUUACACCGCUGG	seedF1223	1223		0.000225086	0.000474502	0.000827103	0.00110139	0.00268191	0.00346648	0.00211422		0.000123058	0.000624034	0.000984901	0.00123946	0.00243664	0.00306854	0.00144057
35	UCCAGGCUCUACGACCAGUCCAACGCGUUUACUCC	seedF1224	1224	ACGCGUUUAC	3.3763e-05	9.25857e-05	0.000358412	0.000775466	0.00271529	0.00346648	0.00135914		0	1.95011e-05	6.615e-05	0.000261291	0.000170762	0.000129657	4.91104e-05
34	ACGCGUUUACUACUCUAAACCACAACACCUCUGG	seedF1225	1225	ACGCGUUUAC	6.75259e-05	0.000266184	0.000606543	0.00104519	0.00346088	0.00299937	0.00132558		3.07644e-05	0.00018526	0.00062475	0.000971467	0.00183898	0.00145215	0.000392883
35	ACGCGUUUACUGCUGCCUACAACCGCAGCUGCUUG	seedF1226	1226	ACGCGUUUAC	4.50173e-05	0.000185171	0.000634113	0.00112386	0.00371683	0.00299937	0.0012249		7.17837e-05	0.000409522	0.000970201	0.00194963	0.00376333	0.0032587	0.000753026
35	AGCCAUACCUCAACUUAUGCUCCAGACCAACGCCC	seedF1227	1227	CAACUUAUAC	5.62716e-05	0.000451356	0.000689253	0.00107891	0.00422873	0.00420403	0.00167795		0.000112803	0.000399772	0.000984901	0.00123946	0.00265338	0.00197942	0.000499289
35	UCAGCACAGUCCUUAACUCAUACUAGGUGACCUCU	seedF1228	1228		6.75259e-05	0.000636527	0.000882244	0.00165208	0.00590909	0.00603561	0.00266794		0.000112803	0.000653285	0.00121275	0.00179554	0.00382244	0.00442561	0.00145694
35	UUCCGACAACCUCUUCGCUUACUCCACUGCGACCC	seedF1229	1229		5.62716e-05	0.000173598	0.000261916	0.000528216	0.00287109	0.00345419	0.00186252		1.02548e-05	0.000195011	0.00036015	0.000777173	0.00204915	0.00191027	0.000450178
35	AACGACCAGCAAUCCAACGCGUUUACUCCACGUGG	seedF1230	1230	ACGCGUUUAC	0.001947	0.00527739	0.00707174	0.00887852	0.00294898	0.00154885	0.000251692		0.000769111	0.00231088	0.0034398	0.00419406	0.00261397	0.00107183	0.000147331
35	AGCCACGCCGUCACUGUACAAUCCACUAGCCGCUG	seedF1231	1231		0.000191323	0.000705966	0.00136472	0.00277594	0.00344975	0.00301166	0.00144304		8.20385e-05	0.000282765	0.000801151	0.00148735	0.00293579	0.00286973	0.000883987
35	CCGAUAACCUAACGCGUUUACUUCUCCCUGGUGUG	seedF1232	1232	ACGCGUUUAC	3.3763e-05	0.000115732	0.000248131	0.000516977	0.00344975	0.00324522	0.000771857		0	3.90021e-05	9.55501e-05	0.000241192	0.00035466	0.000328464	8.18506e-05
35	CAACGCGUUUACUCUGAACCCUACCUUCACCUCGG	seedF1233	1233	ACGCGUUUAC	0.000123797	0.000543941	0.00177827	0.00265232	0.00166924	0.000737549	0.000117456		2.05096e-05	0.000497277	0.00160965	0.00316229	0.00464342	0.00179791	0.000319217
35	ACUGAUACCUGAUCACUCGUGAUUCCGCAGUGCCG	seedF1234	1234		4.50173e-05	4.62929e-05	0.000165421	0.000393352	0.00290447	0.0034419	0.00135914		1.02548e-05	3.90021e-05	0.0001176	0.000194293	0.000446609	0.000466764	0.000196441
35	CAACGUGUUUAUUCGCCACUACUCGUAGUGACUCG	seedF1235	1235		0	3.47197e-05	8.27103e-05	0.000134864	0.00287109	0.0034419	0.00179541		0	9.75053e-06	4.41e-05	6.02979e-05	0.000216737	0.000172876	5.72954e-05
36	AUCAGCACUGCCCUCAUCGCUUACCAUCCCCUGGCA	seedF1236	1236		4.50173e-05	0.000231464	0.000523832	0.000629363	0.0010238	0.00126613	0.000604062		0.000225606	0.000760541	0.0010731	0.00166824	0.00373049	0.00497017	0.00261922
34	ACGCGUUUACUCCAACCAACCGAUUGCCAAGUAC	seedF1237	1237	ACGCGUUUAC	5.62716e-05	0.000393489	0.000689253	0.00150598	0.00507448	0.00341731	0.00109067		4.10192e-05	0.000253514	0.000874651	0.00153425	0.00309342	0.00216094	0.000589324
35	ACGAUCCAUCCUCACCGUCGUUUACUCUCACCGCA	seedF1238	1238		3.3763e-05	0.000185171	0.000634113	0.000944045	0.000578668	0.000381067	8.38975e-05		9.22933e-05	0.000302266	0.0012936	0.00256601	0.00343495	0.00252398	0.000392883
35	ACGCGUUUAGUCUUCCCACCUGCACUCGAACAUCG	seedF1239	1239	ACGCGUUUAC	0	0.000208318	0.000468692	0.00104519	0.00285996	0.00234787	0.00120812		6.15289e-05	0.000390021	0.0011172	0.00177544	0.00429532	0.00399343	0.00124413
35	CAACGUUGUUUACUUCCCCACUCACACCGCUAGGG	seedF1240	1240		6.75259e-05	0.000462929	0.000992524	0.00141607	0.00347201	0.00519972	0.00315454		8.20385e-05	0.000419273	0.0014112	0.00194293	0.00308029	0.00358717	0.00111317
35	ACGCGUUUCCUCGUCCCUCGCUACAGUUUCGCAGU	seedF1241	1241	ACGCGUUUAC	6.75259e-05	0.000266184	0.000854674	0.00124749	0.00301575	0.0034296	0.00110745		4.10192e-05	0.000126757	0.0002793	0.000663277	0.000932624	0.000579133	0.000147331
34	UCAGCACAGCUUUCACCUUAUACCCCCGACCUAC	seedF1242	1242	CAACUUAUAC	1.12543e-05	0.000173598	0.000220561	0.000404591	0.00203647	0.0034296	0.00208066		5.12741e-05	0.000273015	0.00041895	0.000683377	0.00185211	0.00308583	0.00189075
35	CAACGCGUUUACCUCUCCUGCACGGGAUCGCAUGG	seedF1243	1243	ACGCGUUUAC	7.87802e-05	0.000462929	0.0011028	0.00179818	0.00432888	0.00383526	0.00169473		0.000133313	0.00105306	0.00208005	0.00384567	0.00623938	0.00421816	0.000875802
35	CCGGCCAGCACCACAACUUUGAAAUCCCAACCUGC	seedF1244	1244	CAACUUUGAAAUCC	0.000709022	0.00254611	0.00461799	0.00601267	0.00909177	0.00661336	0.00218133		0.000287135	0.00178435	0.0030723	0.00403996	0.00730993	0.00536779	0.00128505
35	UACUUGGCGCUACACGAAAUUAUCCCAACGACUGU	seedF1245	1245		1.12543e-05	0	2.75701e-05	0.00016858	0.000311591	7.37549e-05	0.00342302		0.000338409	0	2.94e-05	2.67991e-05	4.59744e-05	0	0.000180071
34	CAACGCGUUUACCACUCCAUCCGAGACCGUCGCG	seedF1246	1246	ACGCGUUUAC	0.000123797	0.000636527	0.00132337	0.00249498	0.00519689	0.00435154	0.00156049		0.000133313	0.000614283	0.0016464	0.0028675	0.00597011	0.00335379	0.000933097
35	ACGCGUUUACUAAUUCCCUCCUGCCCCACGCAACU	seedF1247	1247	ACGCGUUUAC	3.3763e-05	0.000104159	0.000358412	0.000618125	0.00292673	0.00341731	0.00114101		0	0.000243763	0.00047775	0.000750374	0.00199004	0.00149537	0.000654805
35	AGCCAUGCCUCACUUUUACCAUCCAGCGAUGUGGG	seedF1248	1248		6.75259e-05	0.000462929	0.000716823	0.0011351	0.00341637	0.00237245	0.000469826		3.07644e-05	0.000234013	0.0004851	0.00058288	0.000873514	0.000432189	8.18506e-05
35	CCGACCAGCUUCUUCGCGCAUACUAUCGGACCUCG	seedF1249	1249		1.12543e-05	0.000138879	0.000234346	0.000427068	0.00341637	0.00204055	0.000520164		3.07644e-05	0.000214512	0.00046305	0.000857571	0.00229872	0.00133114	0.000311032
35	AUCCGACAGUUUCAACGCGUUUACCAAAGCACCGC	seedF1250	1250	ACGCGUUUAC	6.75259e-05	0.000173598	0.000661683	0.000899091	0.000790105	0.000381067	1.67795e-05		7.17837e-05	0.000419273	0.00106575	0.00248561	0.00341524	0.00198807	0.000319217
35	AGCCAUGCCGAAAUACUUUGAAAUCUCAAAACUGC	seedF1251	1251		0.000348884	0.00157396	0.00301893	0.00407962	0.00171375	0.00044253	5.03385e-05		0.000430702	0.00197936	0.0039543	0.00517892	0.00579278	0.00216959	0.000245552
35	UCACGACUCAGCACUUAAACGCGUUUACUGAACAC	seedF1252	1252	ACGCGUUUAC	0.000326375	0.00218734	0.00357033	0.00457412	0.00255949	0.00141364	0.00067118		0.000174332	0.00101406	0.00199185	0.0028407	0.00157627	0.000803871	0.000147331
35	CGCACCUCUUCGCGUUUACUCGUUCACACAUCGCA	seedF1253	1253	ACGCGUUUAC	0.000146306	0.000497648	0.00100631	0.00123625	0.00340524	0.00185617	0.000570503		0.000102548	0.000351019	0.00055125	0.000904469	0.0011822	0.00070879	6.54805e-05
35	GAAGCUCUAAUUGGCACAACGCGUUUACACCCACG	seedF1254	1254	ACGCGUUUAC	0.000101289	0.000624954	0.00115794	0.0017757	0.0009459	0.000590039	5.03385e-05		0.000143567	0.000682537	0.0016758	0.00307519	0.00340211	0.00280058	0.000417438
35	ACGCGAAAUCCAAGCCGGCGCUUCCGCAUUUCCCG	seedF1255	1255		0.000123797	0.000867991	0.00190234	0.00339407	0.000957028	0.000307312	5.03385e-05		4.10192e-05	0.000448524	0.00121275	0.00211043	0.00232499	0.000656927	1.63701e-05
35	GUUCCGAGAGCUCAACGCGUUUACUGAGGGAUCCG	seedF1256	1256	ACGCGUUUAC	0.000258849	0.00136564	0.00261916	0.00552941	0.00271529	0.00197909	0.000352369		6.15289e-05	0.000292516	0.000749701	0.00154765	0.00122161	0.000881665	0.000188256
35	CAACGCGUUUACUAUCGUCCACUGCUCCUCGUUCU	seedF1257	1257	ACGCGUUUAC	2.25086e-05	0.000266184	0.000385982	0.000606886	0.0032717	0.00339273	0.00199676		1.02548e-05	4.87526e-05	0.0001323	0.000334988	0.000584532	0.000501339	0.000237367
34	CCGAUGAGCACUCAUCGCAACUCGAUCAACCUGC	seedF1258	1258		9.00345e-05	0.000439782	0.000399767	0.000719273	0.00317155	0.00339273	0.00129202		0.000184587	0.000633784	0.0010584	0.00118586	0.00252202	0.00328464	0.0010395
35	AGCCACGCUAUCAACUUUUACUCUCAGCGUACGUA	seedF1259	1259	CAACUUAUAC	3.3763e-05	0.000393489	0.000909814	0.00182066	0.000456258	0.000319605	1.67795e-05		5.12741e-05	0.000663036	0.00153615	0.00339008	0.00268622	0.000976747	0.000147331
35	CGGUCCGAUAGAAAUCUGCAGAUUCUGGUUCGUAC	seedF1260	1260		0	0	5.51402e-05	0.000427068	0.00114621	0.000221265	0.00338946		0.000317899	2.92516e-05	6.615e-05	0.000107196	7.88133e-05	6.05064e-05	0.000204627
35	UCAGCACAUGACCUCAACCUUACUUCACCGCCUAC	seedF1261	1261		0.000146306	0.000300904	0.000441122	0.000797943	0.00336073	0.00476949	0.00444657		7.17837e-05	0.000253514	0.00046305	0.000515882	0.00137923	0.00184112	0.000802136
35	CCGAUGAGUUCUGAACGCGUUUACAUCCACUGCAU	seedF1262	1262	ACGCGUUUAC	4.50173e-05	0.000266184	0.000496262	0.000887852	0.00105718	0.000405652	0.000251692		9.22933e-05	0.000448524	0.00131565	0.00203673	0.0033824	0.00202264	0.000245552
35	UUAGCCCAGUCGCAACGCGUUUACCUCGAGGUGCC	seedF1263	1263	ACGCGUUUAC	0.000135052	0.00071754	0.00133715	0.00228144	0.00199195	0.00215119	0.000788636		0.000194841	0.00105306	0.00238875	0.00343028	0.00518197	0.00489238	0.00169431
34	ACGCGUUUACUAAUCCCUCCCAGCGCACCGCACA	seedF1264	1264	ACGCGUUUAC	6.75259e-05	0.000300904	0.000896029	0.00132616	0.00262626	0.00263059	0.00098999		8.20385e-05	0.000653286	0.00147735	0.00259281	0.0055629	0.00510847	0.00155516
35	ACGCGUUUACUCCAAACCAGCUUCGCCACCGUUGC	seedF1265	1265	ACGCGUUUAC	0.000146306	0.000775406	0.00144743	0.0026186	0.0051635	0.00357711	0.00129202		0.000102548	0.000516778	0.00152145	0.00318909	0.00599638	0.0037514	0.000793951
35	GAUCCGAAACAGCUUAACGCGUUUACUCCGACUGC	seedF1266	1266	ACGCGUUUAC	3.3763e-05	0.000208318	0.000468692	0.000674318	0.000645438	0.000381067	8.38975e-05		0.000102548	0.000594782	0.0012495	0.00272011	0.00336927	0.0029216	0.000474734
35	ACGCGUUUACUCACCACACAACAGUUCGCUUAGGG	seedF1267	1267	ACGCGUUUAC	3.3763e-05	0.000347197	0.000785748	0.00188809	0.00212549	0.00210202	0.000553723		9.22933e-05	0.000282765	0.00102165	0.00178214	0.0033627	0.0025067	0.00067936
35	CCGACCAGCACCAACUUAUGCAUCCCAACGUGGCA	seedF1268	1268	CAACUUAUAC	0.000191323	0.00068282	0.00121309	0.00169703	0.0024816	0.00231099	0.00067118		0.000174332	0.000760541	0.0017052	0.00223772	0.00482075	0.00432189	0.000974022
35	ACGCAUACCAAACUAACUCGCCGUCCGAUAGUCCG	seedF1269	1269		7.87802e-05	0.000370343	0.000730608	0.00134864	0.00336073	0.00250767	0.000469826		5.12741e-05	0.000292516	0.000808501	0.00132655	0.00325762	0.00223874	0.000351958
35	UUUCACGACAUCAACACAGCGCGUUUACUCAUGCA	seedF1270	1270	ACGCGUUUAC	0.000213832	0.00105316	0.00243996	0.00336035	0.00274867	0.00148739	0.00031881		0.000153822	0.000273015	0.000720301	0.00123946	0.000617371	0.000328464	6.54805e-05
35	CAACGCGUUUACCUCAAAACGAACCGCACCGUGCG	seedF1271	1271	ACGCGUUUAC	7.87802e-05	0.000914284	0.00133715	0.00269727	0.000667694	0.000282727	1.67795e-05		0.000133313	0.000682537	0.00218295	0.00379877	0.00223304	0.000942172	0.000106406
35	CCGACCAGCUCUCACGUUUACCUCGCUACAUCGCU	seedF1272	1272		4.50173e-05	0.000219891	0.000537617	0.000797943	0.00307139	0.00335585	0.00110745		3.07644e-05	0.00018526	0.00059535	0.00101167	0.00265338	0.0023684	0.000859431
35	ACGCGUUUACUGAGCCCCACUAUAUCACCCUCUGC	seedF1273	1273	ACGCGUUUAC	0.000101289	0.000335623	0.000551402	0.00103395	0.000834618	0.000971106	0.00031881		9.22933e-05	0.000438774	0.000904051	0.00146725	0.00254173	0.00335379	0.00154698
34	ACGCGUUUACUCCAGACCUUUACACUCGUGCCCA	seedF1274	1274	ACGCGUUUAC	0.000180069	0.000925857	0.00181963	0.00341654	0.00432888	0.00362628	0.00112423		3.07644e-05	0.000438774	0.001029	0.00221092	0.00349406	0.0029216	0.000613879
35	AGCCAUGCUGUCAACCGAUGCUCAACACCCGCUUG	seedF1275	1275		0.000123797	0.000497648	0.000937384	0.00149474	0.000801233	0.000368775	0.000117456		6.15289e-05	0.000682537	0.0013671	0.00231142	0.00334956	0.00197078	0.000237367
35	AGCCAUGCCAACAUACCAUUACUCCACCCGCGUGC	seedF1276	1276		0.000123797	0.000555514	0.00103388	0.00118006	0.00212549	0.00217577	0.00134236		0.000184587	0.000848296	0.00146265	0.00151415	0.00375677	0.00545422	0.00276655
35	ACGCGUUUACACCACUUCACUACCCGCCGAGUUGC	seedF1277	1277	ACGCGUUUAC	1.12543e-05	0.000243038	0.000358412	0.000629363	0.00272642	0.00334356	0.00124168		1.02548e-05	6.82537e-05	0.00022785	0.000274691	0.000400634	0.000285245	2.45552e-05
35	CCGAUGAUCCUUGACGCUACUCUAGUCGGACGCCA	seedF1278	1278		3.3763e-05	0.000277757	0.000454907	0.000460784	0.00253724	0.00334356	0.00172829		1.02548e-05	0.000136507	0.00018375	0.00028809	0.000525422	0.000786584	0.000212812
35	CAACGCGUUUACUUCUCACUCGAUACGCGUCCUGC	seedF1279	1279	ACGCGUUUAC	2.25086e-05	0.000115732	0.000399767	0.000595648	0.00333847	0.00269206	0.00105711		0.000143567	0.000672787	0.0014406	0.00317569	0.00661375	0.00564439	0.00165338
35	AGCCAUGCCAUCAACUUUUCAGUCCCCGCGUAGCC	seedF1280	1280		0.000225086	0.0012962	0.00248131	0.0047989	0.00638761	0.0058881	0.00218133		0.000317899	0.0009263	0.00291795	0.00512532	0.00749383	0.00606793	0.00172705
35	CAACGCGUUUACUCAAUGCCCUAUCGCAUCGUUGA	seedF1281	1281	ACGCGUUUAC	0.000123797	0.000520795	0.0012958	0.00187685	0.00766736	0.00629375	0.00194642		6.15289e-05	0.000341269	0.000845251	0.00150745	0.00243664	0.00163367	0.000401068
35	ACGCGUUUACUACUCCACCUUACCGUACUGUCUGC	seedF1282	1282	ACGCGUUUAC	2.25086e-05	0.000127305	0.000206776	0.00032592	0.00119072	0.00120466	0.000788636		6.15289e-05	0.000331518	0.000896701	0.00158115	0.00388812	0.00475408	0.00279111
35	GACGCACAGGCCGCAACGCGUUUACUGAACGUCAC	seedF1283	1283	ACGCGUUUAC	0.000405155	0.00175913	0.00368061	0.00620373	0.00223678	0.00104486	0.000100677		7.17837e-05	0.000867797	0.0022197	0.00472334	0.00189152	0.00107183	9.82207e-05
35	ACGCGUUUACUCUCAAGACUACAAACGAGUCGUGG	seedF1284	1284	ACGCGUUUAC	0.000146306	0.000833272	0.00204019	0.00355141	0.0015357	0.000676087	0.000100677		0.000123058	0.000780042	0.0029253	0.00532632	0.00525422	0.00240297	0.000392883
35	AGCCAUGCCAAAACACCGCGAAAUCCCCCAGCGCU	seedF1285	1285		0.00033763	0.00156238	0.00272944	0.0041021	0.00195857	0.00145051	0.000302031		0.000266625	0.00130657	0.0026901	0.00358438	0.00602265	0.00476272	0.00119502
35	AGCCACGCUUUCAACUUAUGCAUCCCCGAAGGUAC	seedF1286	1286	CAACUUAUAC	0.000483936	0.00227992	0.00436986	0.00661956	0.00363893	0.00170866	0.000285251		0.000522995	0.00200861	0.00488775	0.00752384	0.00945759	0.00514305	0.000753026
35	ACGCGUUUACUGCUCCGCUCCUUACUGACACCAGU	seedF1287	1287	ACGCGUUUAC	0.000101289	0.000891138	0.00148879	0.00241631	0.00321606	0.00285186	0.00100677		0.000102548	0.000429023	0.0012201	0.00199653	0.00332329	0.0031982	0.000638435
34	ACGCGUUUACUUGAUCCACCUUACACACCUGCGG	seedF1288	1288	ACGCGUUUAC	0.000101289	0.000694393	0.00164042	0.00252869	0.00481853	0.00615854	0.00469826		0.000164077	0.000770292	0.0016023	0.0029412	0.00597667	0.0055493	0.00277474
35	ACUCUAUGUGGCGGGAACCACGUACUUCCAUCAAC	seedF1289	1289		0.000191323	1.15732e-05	2.75701e-05	0.00193304	0.000322719	0.00100798	0.00332234		0.000902423	1.95011e-05	0.0002793	0.000401986	0.001018	0.000829803	0.0023
35	CCACCCACAUACUCGUUUUAACCAUUUUAGUCAGC	seedF1290	1290		0	0	0	0.000640602	0.000968157	0.00019668	0.00332234		0.000287135	0	5.88e-05	8.03972e-05	0.000151059	4.32189e-05	0.000229182
35	UCAGCACAUGUCCUCAAGUUUCUCUCGUCGAUGCC	seedF1291	1291		0.000112543	0.00028933	0.000785748	0.00151722	0.00331621	0.00313458	0.00107389		3.07644e-05	0.000399772	0.000867301	0.00144045	0.00292923	0.00241161	0.000466549
35	UCUACACACAGCACACAACUUUGAAAUCCACGUGC	seedF1292	1292	CAACUUUGAAAUCC	0.000258849	0.00145823	0.0021229	0.0032592	0.00398391	0.00410569	0.00182896		0.000246115	0.000945801	0.0020286	0.0030216	0.00384871	0.00415766	0.0012032
35	ACGCGUUUACUCAUUGCCUCCAAAGCACCGUGUCG	seedF1293	1293	ACGCGUUUAC	0.000112543	0.000277757	0.000978739	0.00138235	0.00475176	0.00417945	0.00117456		0	0.000126757	0.00033075	0.000529282	0.00135953	0.000855734	0.000163701
35	ACGCGUUUACCCCCCGACUCAAUUCCGCAUGGCCG	seedF1294	1294	ACGCGUUUAC	0.000112543	0.000891138	0.00176449	0.00330416	0.00242596	0.0024462	0.000822195		1.02548e-05	0.000146258	0.00038955	0.000716875	0.00147118	0.000881665	0.000180071
35	AGCCACGCCCAACGCUUACUGCUCAAUCACGCGUC	seedF1295	1295		7.87802e-05	0.00035877	0.000744393	0.00120253	0.00063431	0.000307312	3.3559e-05		0.000133313	0.000468025	0.0012642	0.00215733	0.00330359	0.00200536	0.000540214
35	AUCUCGGCAUCAUGCCCAACGCGUUUACUCCACAC	seedF1296	1296	ACGCGUUUAC	0.000101289	0.000486075	0.000992524	0.00186561	0.00129088	0.00113091	0.000453046		0.000174332	0.000702038	0.0024549	0.00453574	0.00500464	0.00457256	0.00100676
36	CAACUUUGAAAUCCCCGGAUGCCUUCAAUCGUCCCG	seedF1297	1297	CAACUUUGAAAUCC	0.000168815	0.000439782	0.000909814	0.00165208	0.00135764	0.000676087	0.000151015		0.000133313	0.000643535	0.0015141	0.00241862	0.00330359	0.00169418	0.000286477
35	CAACGCGUUUACCUCCGCUGUCACGCGCCAUGUGG	seedF1298	1298	ACGCGUUUAC	1.12543e-05	0.000243038	0.000523832	0.00104519	0.00155795	0.0014751	0.000570503		5.12741e-05	0.000380271	0.0012789	0.00347048	0.00365168	0.00267093	0.00063025
35	AGCCACGCGUCAAGCAUACUCUUCACACGUUCUGC	seedF1299	1299		5.62716e-05	0.000266184	0.000606543	0.000910329	0.0018139	0.001303	0.000453046		0.000102548	0.000487526	0.000933451	0.00133995	0.00329045	0.00286109	0.000753026
35	UCCGAGCAAGUCUCAACGCGUUUACUCGCACGCAA	seedF1300	1300	ACGCGUUUAC	6.75259e-05	0.000601807	0.0011993	0.00257365	0.000734464	0.000786719	0.000234913		5.12741e-05	0.000614283	0.00213885	0.00436155	0.00210826	0.00160774	0.000376513
35	ACGCGUUUACUCAUACCCAGACCUUCACCGCCUGG	seedF1301	1301	ACGCGUUUAC	7.87802e-05	0.000555514	0.00140608	0.00225897	0.00205872	0.00145051	0.000184574		7.17837e-05	0.00054603	0.0016317	0.0030417	0.0055629	0.00437375	0.000916727
35	ACGCGUUUACGUCCCACCCCACAUUUACGUUACUG	seedF1302	1302	ACGCGUUUAC	0.000101289	0.000543941	0.00133715	0.00202295	0.00210324	0.00119237	0.000436267		1.02548e-05	0.000477776	0.0015141	0.00245212	0.00344808	0.00217823	0.000597509
35	ACGCGUUUACUCUCGAACCUACUCGCGUACACUAC	seedF1303	1303	ACGCGUUUAC	4.50173e-05	0.000381916	0.00151636	0.00297824	0.00139103	0.00102028	0.000302031		5.12741e-05	0.000692288	0.00234465	0.00501143	0.00400634	0.00267957	0.000671175
35	CAACGCGUUUACUUUCAUGUCCCGAUGUGCUCGGU	seedF1304	1304	ACGCGUUUAC	9.00345e-05	0.000497648	0.000951169	0.00179818	0.0032717	0.00227411	0.000453046		4.10192e-05	7.80042e-05	0.000294	0.000408686	0.000564828	0.000242026	3.27402e-05
35	CGGACAACGCGUUUACUUCUCCACGCCACGCCUCG	seedF1305	1305	ACGCGUUUAC	0.000112543	0.000786979	0.00128201	0.00260736	0.00114621	0.000934229	0.000218133		6.15289e-05	0.000789793	0.0022932	0.00399306	0.0061146	0.00418359	0.00128505
35	ACGCGUUUACUCGUCCCCCGCUACCUUGGGCAUCA	seedF1306	1306	ACGCGUUUAC	0.000112543	0.000659673	0.00139229	0.00251745	0.00251498	0.0032698	0.00154371		6.15289e-05	0.000253514	0.000639451	0.00131985	0.00247605	0.00324142	0.00140783
35	CGACCUAGCCUAACGCGUUUAUUCACAACCCUGCG	seedF1307	1307	ACGCGUUUAC	0.000326375	0.00111103	0.00128201	0.00105643	0.00228129	0.00120466	0.000201354		0.000389683	0.00139433	0.00206535	0.00199653	0.00326418	0.00183248	0.000278292
35	ACCUACAUCACCACUCAACUUAUACUCCGGCAGCG	seedF1308	1308	CAACUUAUAC	0.000315121	0.000995297	0.00194369	0.00194428	0.00350539	0.00415486	0.00226523		0.000225606	0.000975053	0.0018963	0.00189603	0.0031591	0.00439104	0.00160427
35	AGCCACGCCAAAACCUUUACUCCAUCUCCGCGCCU	seedF1309	1309		0.000123797	0.000428209	0.000703038	0.000921568	0.000600925	0.000307312	0.000117456		0.000153822	0.000624034	0.0015729	0.00217073	0.00325762	0.00241161	0.000671175
35	AGCCAUGCCGUCGACGUUAUAGCUCUCGCGCCCAC	seedF1310	1310		0.000438918	0.000995297	0.00176449	0.00279842	0.00249273	0.00191763	0.000704739		0.000317899	0.00123832	0.00230055	0.00377867	0.00616714	0.0047973	0.00110498
34	ACGCUACUCUCACUAACCGAGUGACCGAUUGCCC	seedF1311	1311		5.62716e-05	0.000173598	0.000510047	0.00074175	0.00234806	0.00325751	0.00182896		2.05096e-05	0.000136507	0.0003528	0.000602979	0.00125444	0.00114962	0.000425623
35	CCACGACACAUACCGCAACGCGUUUACUCCCCUGC	seedF1312	1312	ACGCGUUUAC	0.000247595	0.000810125	0.00111659	0.00191057	0.00296011	0.00362628	0.00177863		0.00025637	0.00115056	0.0020139	0.00265981	0.00338897	0.00344022	0.00103132
35	UGUCCCAACAGUCCAACGCGUUUACACCGCCUGCU	seedF1313	1313	ACGCGUUUAC	3.3763e-05	0.000115732	0.000248131	0.000224773	0.00144667	0.0013153	0.00340624		1.02548e-05	0.000107256	0.0001176	0.000174194	0.000288982	0.000354395	0.00144876
35	GCGACGUGUAGCCUUAACGCGUUUACACCAGCUGC	seedF1314	1314	ACGCGUUUAC	0.000191323	0.000543941	0.000771963	0.00112386	0.00243708	0.00318375	0.00105711		0.000174332	0.000653285	0.001029	0.00140695	0.00226588	0.00325006	0.00100676
33	ACGCGUUUACUCUAACUCACGCCAACCUCUGCA	seedF1315	1315	ACGCGUUUAC	5.62716e-05	0.000555514	0.00150257	0.00200048	0.00635422	0.00416715	0.000956431		5.12741e-05	0.000351019	0.00127155	0.00217743	0.00429532	0.00203993	0.000261922
35	CAACGUCGUUUACUUAACCCUCCCACACCGCUGAU	seedF1316	1316		0.000101289	0.000717539	0.00106145	0.00192181	0.00606489	0.00494158	0.0019632		5.12741e-05	0.000234013	0.000837901	0.00137345	0.00276503	0.00188434	0.000425623
35	AGCCAUGCCGUCAACGUACUUAGCCGGACGUCUGA	seedF1317	1317		0.000483936	0.00145823	0.00278458	0.00478766	0.00497432	0.00347877	0.000889313		0.000225606	0.000965302	0.00183015	0.00314219	0.00474193	0.00324142	0.000589324
35	ACGUCGUUUACUCUUUACCGCCUAAUCCGAGUCCC	seedF1318	1318		2.25086e-05	0.000173598	0.000192991	0.000337159	0.00267078	0.00324522	0.00125846		3.07644e-05	0.000107256	0.0006174	0.000824072	0.00130042	0.00143487	0.000351958
35	ACGCGUUUACUCCCCAACCCACAACGAGUGCCUGG	seedF1319	1319	ACGCGUUUAC	0.000101289	0.000567088	0.00172313	0.00268603	0.00490755	0.00495387	0.00218133		0.000184587	0.000799543	0.0014994	0.00328289	0.00784849	0.00621488	0.00203808
35	CCGACCAGUGACUCAUCGUUUAUUUCCCCGCUGUG	seedF1320	1320		3.3763e-05	0.000219891	0.000372197	0.000528216	0.00323832	0.00302395	0.000973211		4.10192e-05	0.000136507	0.00031605	0.000448885	0.000893217	0.000613708	9.00357e-05
35	CACGCAACGGCCACGAUCACUUCCCAUCAACCGGU	seedF1321	1321		0.000146306	0.0006481	0.00168178	0.00323673	0.00290447	0.00298707	0.000755077		3.07644e-05	0.000282765	0.00059535	0.00107196	0.00147118	0.00121013	0.000261922
35	CCAGCCAGCAGCUUUCACCGCGUUUACUCCACUAC	seedF1322	1322	ACGCGUUUAC	0.000101289	0.000428209	0.000799533	0.00120253	0.00265965	0.00323292	0.000973211		0.000112803	0.000497277	0.000793801	0.00148065	0.00303431	0.00254991	0.000671175
35	CCGACCAUCGUCACCGCUUACUACUCCCCACUCCA	seedF1323	1323		2.25086e-05	0.000162025	0.000317056	0.000449545	0.00229242	0.00323292	0.00256726		2.05096e-05	0.000156008	0.00016905	0.000274691	0.000630506	0.0010459	0.000401068
35	ACGCGUUUACUCCCACGGGCUAUGGAUCGUACCCU	seedF1324	1324	ACGCGUUUAC	0.000146306	0.000601807	0.00141986	0.00322549	0.00175826	0.00165949	0.000503385		2.05096e-05	0.000243763	0.0004998	0.00146055	0.00137266	0.00133114	0.000286477
35	AUCGCAACGGCCGUCGUUCAUCCUUUCUAACCCCG	seedF1325	1325		0.000258849	0.000856418	0.00201262	0.00322549	0.00169149	0.00106945	0.000151015		0.000102548	0.000282765	0.000588	0.000904469	0.000689616	0.000328464	4.09253e-05
35	UCAGCACAGCUGCAACGUACACUGUCAACGUGUGA	seedF1326	1326		0	0	0	0	0	0.000282727	0.00322166		0	0	0	0	0	8.64378e-06	3.27402e-05
35	ACGCGUUUACUAUCCUUCCCCUACGCUCCGUGCUG	seedF1327	1327	ACGCGUUUAC	9.00345e-05	0.00032405	0.000854674	0.000932807	0.00351652	0.00362628	0.00145982		7.17837e-05	0.000253514	0.000808501	0.00118586	0.00317223	0.00267093	0.000761211
35	ACGCGUUUACUCAUCAUUCACACCGCAUCGCUAAC	seedF1328	1328	ACGCGUUUAC	9.00345e-05	0.000578661	0.00141986	0.00211286	0.00447355	0.00438842	0.00239947		5.12741e-05	0.000429023	0.00119805	0.00243202	0.00352689	0.00355259	0.00189893
35	ACGCGUUUACUCUACACCCAUACAAUCGCUGGGCA	seedF1329	1329	ACGCGUUUAC	0.000180069	0.00119204	0.00231589	0.00321425	0.00136877	0.00106945	0.000285251		7.17837e-05	0.000672787	0.00149205	0.00217073	0.00225275	0.0017374	0.000392883
35	CCGACCAGUCAUCAUCCGAUACCCCACAGUCGCAA	seedF1330	1330		2.25086e-05	0.000162025	0.000413552	0.000651841	0.00320493	0.00248308	0.000587282		2.05096e-05	4.87526e-05	0.00019845	0.000261291	0.000584532	0.000311176	2.45552e-05
35	ACGCGCCAGACACUCAACGCGUUUACUCUGUGUGC	seedF1331	1331	ACGCGUUUAC	0.000213832	0.000995297	0.00198505	0.00464156	0.00311591	0.00205285	0.000453046		6.15289e-05	0.000409522	0.0012054	0.00229132	0.00172732	0.000769296	9.82207e-05
35	UCCGACACAGUUCCUCAACGUCGUUUAUUCACCAC	seedF1332	1332		0.000202578	0.000705966	0.0017507	0.00502367	0.00200308	0.001303	0.000285251		0.000133313	0.000633784	0.0018375	0.00342358	0.00284385	0.00244619	0.000589324
35	ACGCGUUUACUUAUCGCCUCCGAAAGCGUCUCUUG	seedF1333	1333	ACGCGUUUAC	4.50173e-05	0.000335623	0.000992524	0.00152845	0.00179165	0.000848182	0.000201354		2.05096e-05	0.000302266	0.000933451	0.00190943	0.00319851	0.00116691	0.000147331
35	UCCGAGAGAGCUCAACGCGUUUACAAUCCGCUCCG	seedF1334	1334	ACGCGUUUAC	0.000101289	0.000509222	0.000937384	0.00153969	0.000600925	0.0004917	3.3559e-05		5.12741e-05	0.000643535	0.00172725	0.0030149	0.00319851	0.00178062	0.000335587
35	CGACCUAACCUCAAUCAUACUUCUCACCACGUGCC	seedF1335	1335		6.75259e-05	0.000335623	0.000441122	0.000438307	0.00486304	0.00624458	0.00451368		8.20385e-05	0.000224262	0.00031605	0.000314889	0.000466312	0.000605064	0.000466549
35	UUUCCGACUCAGCUCAACUUUUACUCCACCAUCGG	seedF1336	1336	CAACUUAUAC	1.12543e-05	9.25857e-05	0.000220561	0.000539454	0.0031938	0.00233557	0.000637621		0	1.95011e-05	4.41e-05	9.37968e-05	0.000151059	0.000103725	0
35	ACGCGUUUACCCUCCAGCACACACAAAUCGCUGCG	seedF1337	1337	ACGCGUUUAC	0.000112543	0.000497648	0.00114416	0.00218029	0.00274867	0.00158573	0.000553723		9.22933e-05	0.000468025	0.0012642	0.00225782	0.00422308	0.0028438	0.00061388
35	AGCCAACCCUCAUCGCUUACUACCUCCACCGCCUG	seedF1338	1338		0.000270104	0.0011226	0.00191612	0.00253993	0.00211436	0.00220036	0.000721518		0.000307644	0.000780042	0.0016317	0.00223772	0.0029949	0.00318955	0.00124413
35	CCUACAAGUAACUCAACGCGUUUACACCACACCGC	seedF1339	1339	ACGCGUUUAC	0.00041641	0.00192115	0.00343248	0.00541702	0.00380586	0.00390901	0.00169473		0.000369173	0.00136507	0.003234	0.00495113	0.00503748	0.00445155	0.00134235
35	CAUCGUGUUUACUCACCACCAAUCGUGCCGCUGUA	seedF1340	1340		0	0	6.89253e-05	6.74318e-05	0.00182503	0.00315917	0.0031881		0	1.95011e-05	2.205e-05	2.67991e-05	9.19488e-05	0.000172876	5.72954e-05
35	CGACCGAUGGUCCGCUUCAAGGUUACCACGCGUCU	seedF1341	1341		5.62716e-05	0.000266184	0.000565187	0.000876613	0.00318268	0.00288873	0.000956431		1.02548e-05	0.000107256	0.0002352	0.000361788	0.000637074	0.000518627	0.000155516
35	CGACCUAGCUUCAACUUUGAAAUCAACAUGUGCCA	seedF1342	1342	CAACUUUGAAAUCC	2.25086e-05	0.000127305	0.000330841	0.000606886	0.00318268	0.00200368	0.000721518		2.05096e-05	4.87526e-05	9.55501e-05	7.36975e-05	0.000137923	6.91502e-05	0
35	GUGUUUCCGACACCACGACCCAACGGCAUGCAACA	seedF1343	1343		1.12543e-05	0.000115732	0.000427337	0.00104519	0.00318268	0.00265518	0.000587282		0	1.95011e-05	0.0001029	0.000120596	0.00011822	0.000103725	8.18506e-06
35	ACGCGUUUACUAUCCCUCAGGCACGUACCUCGUGG	seedF1344	1344	ACGCGUUUAC	7.87802e-05	0.000451355	0.000868459	0.00240507	0.00318268	0.00328209	0.0014766		4.10192e-05	0.000224262	0.00112455	0.00226452	0.00527392	0.00433053	0.00130961
35	AGCUCACAGUCUAACGCGUUUACUCCACAGGAAGC	seedF1345	1345	ACGCGUUUAC	5.62716e-05	0.00028933	0.000771963	0.00111262	0.00154682	0.000946522	0.000134236		0.000102548	0.000536279	0.00122745	0.00257941	0.0031788	0.00192756	0.000253737
35	CCGACCAGCGUAGACUUUGAAAUCCCACUGCAAGC	seedF1346	1346		4.50173e-05	0.000243038	0.000385982	0.000797943	0.000623181	0.000208972	1.67795e-05		6.15289e-05	0.00055578	0.000970201	0.00150075	0.00316567	0.00165961	0.000278292
35	CAACGCGUUUACCUCACCUAAUCGAGCGCGGUUGU	seedF1347	1347	ACGCGUUUAC	6.75259e-05	0.000393489	0.000992524	0.00195552	0.00543058	0.00421632	0.00142626		0.000102548	0.000448524	0.0010584	0.00219082	0.00365168	0.0023684	0.000368328
35	CCGACCACGCCAUCAACUUUUGCACUCCCCUGUGC	seedF1348	1348		6.75259e-05	0.000381916	0.000771963	0.00192181	0.00545284	0.00446217	0.00134236		6.15289e-05	0.000204761	0.00059535	0.00118586	0.00252859	0.00137436	0.000294662
35	CCGACCAGUUCCCCAACUUAUACUUCCAACUAUCA	seedF1349	1349	CAACUUAUAC	0.000123797	0.000509222	0.000868459	0.00110139	0.00536381	0.00431466	0.00186252		9.22933e-05	0.000351019	0.0004704	0.000924568	0.00151059	0.001383	0.000499289
35	UCCCGAUCAUCAGACCGUCAACGCGUUUACUUGCG	seedF1350	1350	ACGCGUUUAC	0.000123797	0.000624954	0.00124066	0.0024725	0.00409519	0.00317146	0.000587282		6.15289e-05	0.000516778	0.00109515	0.00205013	0.00188495	0.00143487	0.000155516
35	ACGUGUGUAUCUACAACACACUCACAUCGCCUGUC	seedF1351	1351		0	0	0	0	0	9.83399e-05	0.00315454		0	0	0	0	0	0	8.18506e-06
35	GACGCCCCUUGAAGUCAUUCAUUGUGCCCAACGUC	seedF1352	1352		0	0	2.75701e-05	0.000415829	0.000556412	0.000172095	0.00315454		0.000225606	0	2.205e-05	4.01986e-05	7.88133e-05	1.72876e-05	0.000180071
35	ACGCGUUUACUCACCUAACCAACACCGCGACUUGG	seedF1353	1353	ACGCGUUUAC	7.87802e-05	0.000335623	0.000951169	0.00134864	0.00234806	0.00177012	0.000536944		0	0.000243763	0.000757051	0.00117246	0.00315253	0.00188434	0.000507474
35	CAACGUCGUUUACUCGCUUCCCUUCACCGCCUAGG	seedF1354	1354		2.25086e-05	0.000208318	0.000330841	0.00107891	0.00205872	0.0022864	0.000536944		4.10192e-05	0.000331518	0.0012642	0.00223102	0.00352689	0.00232518	0.000581139
35	ACGUGCCGACUUCACAUCAACGCGUUUACUCCACG	seedF1355	1355	ACGCGUUUAC	0.000146306	0.0006481	0.00137851	0.00291081	0.00245934	0.00195451	0.000352369		0.000123058	0.000643535	0.00194775	0.00325609	0.00441354	0.00325006	0.00072847
35	CAGCCCAUCGUCAACGCGUUUACUAACCGCCGCUG	seedF1356	1356	ACGCGUUUAC	9.00345e-05	0.000254611	0.000758178	0.00138235	0.00313816	0.00210202	0.000486605		4.10192e-05	0.000117006	0.00040425	0.000824072	0.00117563	0.000579133	8.18506e-05
35	UCAGUCCACGCCUUAACCCACUCUGUGCACCGCUU	seedF1357	1357		2.25086e-05	0.000185171	0.000358412	0.000775466	0.00183616	0.00189304	0.000956431		5.12741e-05	0.000117006	0.00068355	0.00131315	0.00264024	0.00313769	0.00134235
35	ACGACCUAGCCUAACGCGUUUACCGGACCGCGCCA	seedF1358	1358	ACGCGUUUAC	0.000270104	0.00166654	0.00343248	0.00568675	0.00406181	0.00222494	0.000352369		8.20385e-05	0.000438774	0.0010878	0.00155435	0.0017733	0.00137436	0.000294662
35	AUCAGCACAUGCCUUCAACUUAUGCUCCACGUACA	seedF1359	1359	CAACUUAUAC	0.000112543	0.000266184	0.000716823	0.000854136	0.00411745	0.004413	0.00166117		9.22933e-05	0.000214512	0.00047775	0.000616379	0.00134639	0.00150402	0.000351958
35	ACGCGUUUACACACCCAACCUAACACUCCAUCUCG	seedF1360	1360	ACGCGUUUAC	0.000135052	0.000578661	0.00128201	0.0022702	0.00324945	0.00286415	0.000755077		6.15289e-05	0.000468025	0.000940801	0.00198983	0.00250889	0.00159046	0.000384698
35	AGCCAUGCUGUCAACUUUUACCUUCGGUGGCGACA	seedF1361	1361	CAACUUAUAC	0.000191323	0.000613381	0.00103388	0.00184314	0.00185842	0.00143822	0.000201354		0.000184587	0.000594782	0.0015141	0.00243872	0.00312626	0.00185841	0.000212812
35	UCCGAACAGCUUAUCGACUUGAAAUCCCAACCUGC	seedF1362	1362		0.000123797	0.000509222	0.000523832	0.000730511	0.00126862	0.00113091	0.000285251		0.000184587	0.000936051	0.00147	0.00178884	0.00312626	0.0025672	0.000671175
35	AGCCAUGCCUUUCAACUUAUGCUGCCCGAUUCGCG	seedF1363	1363	CAACUUAUAC	0.000292612	0.00097215	0.00199883	0.00285461	0.00268191	0.00233557	0.000822195		0.00027688	0.00138458	0.00275625	0.00408686	0.00522138	0.00591234	0.00162064
35	CAACGCGUUUACCUCCGCCCGUACAGGACAGCGCU	seedF1364	1364	ACGCGUUUAC	0.000123797	0.000497648	0.00137851	0.0024725	0.00330509	0.00329439	0.00115778		8.20385e-05	0.000458275	0.00128625	0.00230472	0.00521481	0.00505661	0.00170249
35	ACGCGUUUACAAAUCCCUCCGUACACAUCGUGGCA	seedF1365	1365	ACGCGUUUAC	0.000146306	0.000879565	0.00144743	0.00248374	0.00596474	0.00484324	0.00167795		9.22933e-05	0.00074104	0.00200655	0.00307519	0.00637731	0.00532457	0.0014242
35	CGACCUAGCUCAACUUUGAAAUCCAUCAACGCAAU	seedF1366	1366	CAACUUUGAAAUCC	7.87802e-05	0.000416636	0.000510047	0.000696795	0.00425099	0.00164719	0.000419487		2.05096e-05	0.000224262	0.00038955	0.000375187	0.000610803	0.000371682	4.09253e-05
35	AGCCACGCCUGCAACUUAUAGCCUUUCCCCAUACA	seedF1367	1367	CAACUUAUAC	0.000270104	0.000775406	0.00166799	0.00210162	0.000523027	0.000135217	5.03385e-05		0.000379428	0.00165759	0.00359415	0.00511862	0.00476164	0.00199671	0.000294662
35	ACCGACCGGACUUCAACGCGUUUACUUCCCUCCGC	seedF1368	1368	ACGCGUUUAC	0.000101289	0.000555514	0.000854674	0.00200048	0.0015357	0.00119237	0.000251692		0.000133313	0.000643535	0.0017052	0.00267321	0.00355973	0.00261906	0.000564769
35	UCAGUCCAGACCCAACUUAUGCUCACAUAACCUGC	seedF1369	1369	CAACUUAUAC	0.000135052	0.000763832	0.00150257	0.00249498	0.00308252	0.00356482	0.00135914		0.000112803	0.000390021	0.000801151	0.00136675	0.00244978	0.00267957	0.00112135
37	AUCCGACCAACCCAACGCGUUUACAAGGUACCACGCC	seedF1370	1370	ACGCGUUUAC	2.25086e-05	0.000104159	0.000317056	0.00082042	0.000645438	0.000590039	0.000151015		5.12741e-05	0.000146258	0.0004263	0.00127966	0.0025483	0.00502204	0.00603239
35	ACGCGUUUACUAUUCACCCUAGUAUGCCGACUUGG	seedF1371	1371	ACGCGUUUAC	7.87802e-05	0.000567088	0.00121309	0.00194428	0.00460709	0.00427779	0.0013088		5.12741e-05	0.000399772	0.000948151	0.00144045	0.00292923	0.00182384	0.000499289
35	CGACCUGACCUCAGCGCGUUUACUCCACACAGCAG	seedF1372	1372	ACGCGUUUAC	0.000112543	0.000752259	0.00135094	0.00309062	0.00284883	0.00194221	0.000385928		3.07644e-05	0.000234013	0.00066885	0.00116576	0.00127415	0.000734721	0.000122776
35	CCGACCAGCCAGCGACUUUGAAAUCCACCGCGACU	seedF1373	1373	CAACUUUGAAAUCC	0.000135052	0.000486075	0.00136472	0.00229268	0.00229242	0.0014751	0.000167795		5.12741e-05	0.000331518	0.000926101	0.00175534	0.00308685	0.00139165	0.000261922
35	CCUUGUCACGACCAUUGUCGCCCAACGGCAUGUGG	seedF1374	1374		5.62716e-05	0.000196745	0.000537617	0.00131492	0.00205872	0.00308541	0.00167795		0	9.75053e-06	0	3.34988e-05	1.97033e-05	1.72876e-05	1.63701e-05
35	CUAUAGCUCUUGAGUUGCCCAACGCCACGCGCCCC	seedF1375	1375		4.50173e-05	0.000254611	0.000372197	0.00082042	0.00233693	0.00308541	0.00112423		0	8.77548e-05	0.0002058	0.000522582	0.001018	0.00091624	0.000196441
35	ACGCGUUUACUCCAGUCCGACAUGACAACACCUGC	seedF1376	1376	ACGCGUUUAC	0.000101289	0.000879565	0.00177827	0.00264108	0.00417309	0.00419174	0.00162761		0.000164077	0.000516778	0.0013377	0.00243202	0.00459087	0.00519491	0.00252918
35	CAACGCGUUUACUGUCAACUACUCGAUCAUGCUUG	seedF1377	1377	ACGCGUUUAC	4.50173e-05	0.00032405	0.000744393	0.00129244	0.00464047	0.00242162	0.000738298		8.20385e-05	0.000312017	0.00124215	0.00243872	0.00502435	0.00309447	0.00063025
35	CAACUUUGAAAUCCCAUCCCCACAAGCGUACUCGA	seedF1378	1378	CAACUUUGAAAUCC	7.87802e-05	0.000277757	0.000840889	0.00105643	0.00308252	0.00234787	0.000604062		0.000153822	0.000477776	0.0010584	0.00158785	0.00272563	0.00195349	0.000433808
35	CAACUUUGAAAUCCCCAAUACCGUAUUGCCCUUGG	seedF1379	1379	CAACUUUGAAAUCC	9.00345e-05	0.00035877	0.000468692	0.000842897	0.00398391	0.00318375	0.00125846		4.10192e-05	0.000273015	0.000624751	0.000998266	0.00207542	0.00145215	0.000319217
35	CGUCCUACAGCAACCCAACUUUGAAAUCCUCGUGC	seedF1380	1380	CAACUUUGAAAUCC	0.000191323	0.000312477	0.000620328	0.000786704	0.00308252	0.0029379	0.000973211		7.17837e-05	0.000448524	0.00044835	0.000783873	0.0011822	0.000959459	0.000270107
35	UCAGUCCACGCCUUAACUUAUGCUCCAAGCCAACA	seedF1381	1381		0.000213832	0.000567088	0.00146122	0.00198924	0.00411745	0.00288873	0.000637621		7.17837e-05	0.000507028	0.000962851	0.00155435	0.00276503	0.00153859	0.000458363
35	ACGCGUUUACUUCACCUCCUGCAGAUCCCUCGACA	seedF1382	1382	ACGCGUUUAC	4.50173e-05	0.000162025	0.000344626	0.000854136	0.00135764	0.000921937	0.000184574		7.17837e-05	0.000331518	0.000757051	0.00136005	0.00307372	0.00230789	0.000441993
35	CCGACCAGCUUCACGUCUACUGAUACCACGCGUGU	seedF1383	1383		2.25086e-05	0.000173598	0.000330841	0.0004945	0.00235919	0.00307312	0.00134236		1.02548e-05	0.000107256	0.0003087	0.000408686	0.00116906	0.00106318	0.000327402
35	UCCGACCAGCUCAAAAACGCGUUUACAACCACUAC	seedF1384	1384	ACGCGUUUAC	0.00033763	0.00145823	0.00337734	0.00592276	0.00176939	0.000848182	0.000234913		0.000225606	0.00159909	0.003528	0.00633798	0.00683048	0.00288702	0.000343773
35	AGCCACGCCAAUAAGACCGCAUCUCUCCAUGUCAC	seedF1385	1385		0.000225086	0.000717539	0.001475	0.00201172	0.000523027	0.000172095	5.03385e-05		0.000153822	0.000897049	0.0019404	0.00306179	0.00271249	0.00117555	0.000130961
35	ACGACCACGUCCUUAGCGCGUUUACUCCACGGUGC	seedF1386	1386	ACGCGUUUAC	0.000799057	0.00143508	0.00215047	0.00269727	0.00288221	0.00306083	0.000939652		0.000440957	0.00101406	0.00128625	0.00172184	0.00208855	0.00156452	0.000343773
35	AGCCAUGUCUCACGUCUUACUCACAUACCCGCGCC	seedF1387	1387		0.000202578	0.000601807	0.00136472	0.00180942	0.00139103	0.00105715	0.000285251		0.000235861	0.00101406	0.0020139	0.0029144	0.00468939	0.00362174	0.00069573
35	ACGCGUUUACAUCUUGCCAACUACGGCUCCGCUCG	seedF1388	1388	ACGCGUUUAC	4.50173e-05	0.000104159	0.000261916	0.000809182	0.00304914	0.00226182	0.000788636		0	0.000165759	0.00062475	0.00110546	0.00300147	0.00216959	0.000417438
35	AGCCACGCCUGCAACUUAUCUCGACUCACCGCUAC	seedF1389	1389		0.000247595	0.000856418	0.00165421	0.00301195	0.0024816	0.00146281	0.00033559		0.000102548	0.00055578	0.0016905	0.00223772	0.00337584	0.00238568	0.00061388
35	AUCCGACAGCUCAACGCGUUUACCUCGGGUUACCA	seedF1390	1390	ACGCGUUUAC	9.00345e-05	0.000266184	0.00107523	0.00304567	0.00176939	0.00125383	0.000285251		4.10192e-05	0.000253514	0.000705601	0.00193623	0.00203601	0.00133979	0.000270107
35	CCGACCAGCGAUCAACUGUGCUCAGUAACCGCUCG	seedF1391	1391		5.62716e-05	0.000312477	0.000578972	0.000842897	0.00220339	0.00200368	0.000872534		6.15289e-05	0.000253514	0.000698251	0.00147395	0.00378961	0.00323277	0.000720285
35	CGCACCCAACGCGUUUACUCCACUGCAGCGAGUCG	seedF1392	1392	ACGCGUUUAC	9.00345e-05	0.0006481	0.00122687	0.0023264	0.00303801	0.00251996	0.000553723		6.15289e-05	0.000234013	0.00059535	0.00107866	0.0022002	0.00139165	0.000220997
35	CUUUCUGCGCAUCAGUCCAACGCCACGCGCCCCAU	seedF1393	1393		7.87802e-05	0.000254611	0.000730608	0.00150598	0.00357216	0.00415486	0.00159405		5.12741e-05	0.000156008	0.0003675	0.000783873	0.00119533	0.001383	0.000572954
35	UCCGAUACAGACCGCCAACUUAUACUCCACAUGCA	seedF1394	1394	CAACUUAUAC	5.62716e-05	0.000254611	0.000578972	0.000663079	0.00303801	0.0029379	0.00114101		6.15289e-05	0.000292516	0.0006321	0.000964767	0.00225931	0.00220416	0.000622065
35	CCGACCAACCUCACUAUACUAUCCAUACCGCCUCG	seedF1395	1395		6.75259e-05	0.000231464	0.000510047	0.000685557	0.00557525	0.00776885	0.00500029		5.12741e-05	0.000282765	0.0006468	0.00116576	0.00345465	0.00428731	0.00229182
35	UCAGCACAGCACUUGACGCGUUUACCUCAUGACCU	seedF1396	1396	ACGCGUUUAC	0.000123797	0.000509222	0.00108902	0.0018319	0.0032717	0.00322063	0.0013088		0.000143567	0.000653285	0.0015288	0.00266651	0.00344808	0.00263635	0.000703915
35	AGCCACGCUGUCAACUUAUAAACUCCCCACAUGCA	seedF1397	1397	CAACUUAUAC	4.50173e-05	0.000219891	0.000647898	0.00101148	0.000745592	0.00044253	1.67795e-05		0.000153822	0.000526529	0.00146265	0.00225112	0.00303431	0.00151266	0.000204627
35	CAGCGCGUUUACCUCCUAUCCCACCGCACGUUGGA	seedF1398	1398	ACGCGUUUAC	3.3763e-05	0.000300904	0.000523832	0.000730511	0.00198083	0.00302395	0.00119134		1.02548e-05	7.80042e-05	0.0002205	0.000361788	0.000735591	0.000630996	0.000204627
35	CAACGCGUUUAUCUCUCUCCGACUACACAUCCUCG	seedF1399	1399	ACGCGUUUAC	0.000101289	0.000613381	0.00140608	0.00224773	0.00695515	0.00351565	0.000889313		0.000102548	0.000672787	0.00181545	0.00387247	0.00646269	0.00310312	0.000826691
35	GUCCGACACGUCUCGACUUUUCCUCUCCAACUGCA	seedF1400	1400		0.000112543	0.000405063	0.000744393	0.000809182	0.00193631	0.001303	0.000302031		3.07644e-05	0.000575281	0.00124215	0.00186254	0.00302118	0.0025067	0.000409253
35	ACGUGUUACUCCUUACCGCACGCCAACGGUGGCCG	seedF1401	1401		1.12543e-05	0.000104159	0.000179206	0.000393352	0.000489642	0.000811304	0.000553723		2.05096e-05	0.000126757	0.00019845	0.000777173	0.00176016	0.00301668	0.00154698
35	CCGACCAGUUCUCACCUUAUACUCGCUACACAUCG	seedF1402	1402	CAACUUAUAC	5.62716e-05	8.10125e-05	0.000179206	0.00024725	0.00301575	0.00243391	0.000922872		1.02548e-05	0.000136507	0.00028665	0.000435485	0.00113622	0.000933528	0.000245552
35	ACGCGUUUAGGUCUCCCACUGACACCAACCUCUGG	seedF1403	1403	ACGCGUUUAC	5.62716e-05	0.000266184	0.000523832	0.00110139	0.00075672	0.000565454	0.000100677		3.07644e-05	0.000253514	0.000911401	0.00180894	0.00301461	0.00267957	0.000638435
35	ACGACCUAGCCCAACAACGCGUUUACUCCACGAGC	seedF1404	1404	ACGCGUUUAC	0.000382647	0.00199059	0.00328084	0.00476518	0.00237031	0.00220036	0.000570503		0.000143567	0.000585032	0.00134505	0.00231142	0.00233813	0.00140029	0.000270107
35	AGCCACGCUGACAACGCGUUUACAUCCCUCGUACA	seedF1405	1405	ACGCGUUUAC	0.00015756	0.000786979	0.00102009	0.00138235	0.000511899	0.000233557	8.38975e-05		0.00025637	0.00119932	0.0026754	0.0030082	0.00182584	0.00091624	0.000212812
35	GCAGCACAGACCUCACGCAUACCACACACCGUUCG	seedF1406	1406		5.62716e-05	0.000219891	0.000730608	0.00126997	0.000612053	0.000540869	0.000117456		4.10192e-05	0.000321767	0.000712951	0.00174864	0.00300804	0.00262771	0.000875802
35	AGCCAUGCGUCAACUUUUACCACCUCCAAGGGACC	seedF1407	1407	CAACUUAUAC	0.000135052	0.000497648	0.00107523	0.0017757	0.00300462	0.00281498	0.00067118		0.000164077	0.00054603	0.0011172	0.00185584	0.00293579	0.00252398	0.000433808
35	CAACGCGUUUACUCAGCUCCACGUCGGGCUCUGGU	seedF1408	1408	ACGCGUUUAC	2.25086e-05	0.000231464	0.000647898	0.0011913	0.00300462	0.00276581	0.00127524		3.07644e-05	0.000126757	0.0006468	0.000937968	0.00187182	0.00137436	0.000327402
35	CAGCCCAGUCAUCAACUUAUACUUGGUGUACGCCU	seedF1409	1409	CAACUUAUAC	3.3763e-05	0.000127305	0.000206776	0.00032592	0.00300462	0.00296249	0.00105711		1.02548e-05	2.92516e-05	0.00019845	0.000267991	0.00047288	0.000518627	0.000139146
35	CGACGACCACAACUUUUACUCACCACCUCCGCUCG	seedF1410	1410	CAACUUAUAC	0.000292612	0.00097215	0.00166799	0.00140483	0.00612053	0.00465885	0.00120812		0.000133313	0.000897049	0.00106575	0.000924568	0.00182584	0.00131385	0.000311032
35	AGCCACGCCUUGACGCAACUCAUACACCGCCUGUC	seedF1411	1411	CAACUUAUAC	0	0	0	1.12386e-05	2.22565e-05	0.000454822	0.00300353		0	0	0	6.69977e-06	6.56777e-06	2.59313e-05	0.000441993
35	CUUCGGCCAUCACGUCUCAACGUACAUCCCUCACU	seedF1412	1412		0	1.15732e-05	1.37851e-05	5.61932e-05	0.000111282	0.000786719	0.00300353		0	0	0	0	0	1.72876e-05	3.27402e-05
35	UCAGUCCACGUCCUCAUACGCUGCUCACCAACUAC	seedF1413	1413		2.25086e-05	0.000150452	0.000330841	0.000337159	0.00159134	0.00264288	0.00300353		6.15289e-05	0.000165759	0.0004263	0.000549381	0.0013858	0.00289567	0.00208719
35	CAACGCGUUUACUCACGCUACUGCGACCCAACGUC	seedF1414	1414	ACGCGUUUAC	0.00015756	0.000601807	0.00146122	0.00246126	0.0010238	0.000528577	8.38975e-05		8.20385e-05	0.000429023	0.0017346	0.0030015	0.00212796	0.00108047	0.000196441
35	CAACGCGUUUACCAACCCCCGAACACUCCACUCGC	seedF1415	1415	ACGCGUUUAC	5.62716e-05	0.000428209	0.000771963	0.00124749	0.00209211	0.00192992	0.00098999		0.000143567	0.000477776	0.00162435	0.00318909	0.00641671	0.00637911	0.00329858
35	AGCCAAGCCAACAACUUUGAAAUCCGCGACAAUGG	seedF1416	1416	CAACUUUGAAAUCC	0.000146306	0.000659673	0.00195748	0.00300072	0.000879131	0.000331897	3.3559e-05		6.15289e-05	0.000380271	0.001323	0.00204343	0.00149745	0.000561846	5.72954e-05
35	AUCCGAACACCCUCAACGCGUUUACAACAGCGUAC	seedF1417	1417	ACGCGUUUAC	0.000101289	0.000451356	0.00155771	0.0034615	0.00331621	0.00282727	0.00109067		4.10192e-05	0.000331518	0.00100695	0.00239182	0.00370422	0.00305125	0.000744841
35	CCGACCAACCUCACUGUACAACUCCCUCACGUCCU	seedF1418	1418		9.00345e-05	0.000150452	0.000248131	0.000337159	0.00221452	0.00299937	0.00134236		1.02548e-05	0.000195011	0.00037485	0.000562781	0.00127415	0.00131385	0.000753026
35	UCAGUCCACGCCCUCAACGCUACUCCAAGUGUGAC	seedF1419	1419		5.62716e-05	0.000277757	0.000661683	0.00135987	0.00282657	0.00299937	0.00107389		2.05096e-05	0.000146258	0.0004557	0.000924568	0.00150402	0.00140029	0.000351958
35	GUGACGAUCGACCAGCCGCCCGUGAAAUCCACUAC	seedF1420	1420		0.000123797	0.000497648	0.000744393	0.00106767	0.000923644	0.000676087	0.000234913		7.17837e-05	0.000536279	0.0011613	0.00168834	0.0029949	0.00294753	0.000769396
35	AAUUCCGAACAGUCGCCAACGCGUUUACACCACCG	seedF1421	1421	ACGCGUUUAC	7.87802e-05	0.00028933	0.000661683	0.00134864	0.00056754	0.00014751	3.3559e-05		9.22933e-05	0.000526529	0.00174195	0.0029948	0.00223304	0.00107183	0.000114591
35	CGAUCAAGCUAUCAACGCGUUUACAUCCCACGUGC	seedF1422	1422	ACGCGUUUAC	0.000101289	0.000509222	0.00133715	0.00251745	0.00284883	0.00183158	0.000453046		0.000123058	0.000809294	0.00185955	0.00355758	0.00544468	0.00446883	0.0012032
35	ACCGGUACGGCGUCAACGCGUUUACUUUACGCUAC	seedF1423	1423	ACGCGUUUAC	0.000112543	0.000555514	0.000923599	0.00114634	0.000300462	0.00019668	3.3559e-05		0.000143567	0.000994554	0.0020139	0.00265981	0.00298834	0.00207451	0.000351958
34	CAACGCGUUUACUACCGUUCCCUGCAUCCGUGCC	seedF1424	1424	ACGCGUUUAC	3.3763e-05	0.000219891	0.000330841	0.000674318	0.00238144	0.00298707	0.00145982		3.07644e-05	8.77548e-05	0.00016905	0.000321589	0.000696184	0.000466764	0.000163701
35	CAACGCGUUUACUUCAACCAAUACACUCGUCUAGG	seedF1425	1425	ACGCGUUUAC	0.000101289	0.000405063	0.00103388	0.00132616	0.00407293	0.00243391	0.00067118		4.10192e-05	0.00037052	0.0005292	0.00107866	0.0019572	0.00116691	0.000286477
35	CCGACCAGCGUUCAACUUAUGCUCAGCGGCACUCG	seedF1426	1426	CAACUUAUAC	7.87802e-05	0.000312477	0.000785748	0.00153969	0.00399504	0.00275352	0.000906093		4.10192e-05	0.000312017	0.0006321	0.00119256	0.00305401	0.00189299	0.000401068
36	AUCAGCACAGCUACCCAACUUAUACCUCCCCACCGC	seedF1427	1427	CAACUUAUAC	2.25086e-05	0.000138879	0.000248131	0.000460784	0.000367232	0.000454822	0.000167795		7.17837e-05	0.000214512	0.000720301	0.000937968	0.00206228	0.0029821	0.00135054
33	AUCCGAACAACCUGAACGCGUUUACUCUCAGCG	seedF1428	1428	ACGCGUUUAC	2.25086e-05	0.000451356	0.000868459	0.00176447	0.000701079	0.000417945	0.000167795		6.15289e-05	0.000614283	0.00147	0.0029747	0.00398664	0.00212637	0.000425623
35	CCGACCAGCAGCAACCUUACUGUGUACCAACCCGA	seedF1429	1429		0.000168815	0.000567088	0.000620328	0.000921568	0.00593135	0.00578976	0.00234913		4.10192e-05	0.000224262	0.0004851	0.000616379	0.00110995	0.000968103	0.000311032
35	GCACUGAAGCCAUGUGUGUUCGUCAUCGGUGCCCC	seedF1430	1430		6.75259e-05	0.000370343	0.000441122	0.00122501	0.00199195	0.00297478	0.00144304		2.05096e-05	0.000195011	0.00022785	0.000683377	0.00105741	0.00120148	0.000425623
35	AGCCACGCCUAACGCUACCUUCACACCACAGCUUG	seedF1431	1431		1.12543e-05	0.000219891	0.000647898	0.000663079	0.00075672	0.000688379	0.000285251		0.000102548	0.000292516	0.000845251	0.00149405	0.00283071	0.00297346	0.00124413
35	ACGCGUUUACUCAACGACACAUCUGAUCAACCGGC	seedF1432	1432	ACGCGUUUAC	1.12543e-05	0.000370343	0.000468692	0.00126997	0.00297124	0.00174553	0.000369149		5.12741e-05	0.00017551	0.00061005	0.00115906	0.00202944	0.00128792	0.000220997
34	ACGCGUUUACUCCAAACCGAGCGCACCGCGUAGG	seedF1433	1433	ACGCGUUUAC	2.25086e-05	0.00028933	0.00117173	0.00258489	0.00297124	0.00202826	0.000419487		0	9.75053e-05	0.00019845	0.000743674	0.000919488	0.00063964	4.91104e-05
35	CGAUCAAGCCAUCAACUUUGAAAUCCAAACCCUCG	seedF1434	1434	CAACUUUGAAAUCC	0.000191323	0.000705966	0.00121309	0.00135987	0.00489642	0.00271664	0.000553723		0.000123058	0.000653285	0.0012495	0.00176874	0.00287668	0.00145215	0.000204627
35	CUUCAGAUACUCCUCGCGCAUUCCGUCGUUCUGGG	seedF1435	1435		5.62716e-05	0.000115732	0.000385982	0.000449545	0.00297124	0.0029502	0.00127524		2.05096e-05	1.95011e-05	0.0001029	6.02979e-05	0.000137923	6.05064e-05	3.27402e-05
35	GUUCCGUAAGUGCCCAACGCGUUUACGUACUCGAC	seedF1436	1436	ACGCGUUUAC	0.000202578	0.000902711	0.00135094	0.00339407	0.00203647	0.00161032	0.000419487		0.000102548	0.000624034	0.00171255	0.00384567	0.00382244	0.00346615	0.000605694
35	UCAGCACAGACCCCAACCGCAUACUCACCGACUGC	seedF1437	1437		3.3763e-05	0.000104159	0.000261916	0.000370875	0.000879131	0.00124154	0.000738298		9.22933e-05	0.000321767	0.00062475	0.00115906	0.00301461	0.00401936	0.00255374
35	UUCAGUCACAGGCCACCAACUUUUACUCCGCUCGU	seedF1438	1438	CAACUUAUAC	9.00345e-05	0.000185171	0.000427337	0.000708034	0.00274867	0.00296249	0.00120812		2.05096e-05	8.77548e-05	0.00015435	0.000355088	0.000426905	0.000242026	7.36656e-05
35	UGCAGCACAAGCCGACAACGCGUUUACCAUCCACG	seedF1439	1439	ACGCGUUUAC	0.000303867	0.000891138	0.00132337	0.00204543	0.00104605	0.000688379	0.000201354		0.00025637	0.000750791	0.00168315	0.00229802	0.00340211	0.00254991	0.000409253
35	ACGCGUUUACUCGCCGCGGCGAACGAUUUGCCUAC	seedF1440	1440	ACGCGUUUAC	0.000123797	0.00068282	0.0012958	0.00295576	0.000957028	0.000553162	0.000167795		3.07644e-05	0.000156008	0.0004851	0.000978166	0.00108368	0.000432189	5.72954e-05
35	CCGACCGGCUUCAUCGCAUACACACACCGCUUGUC	seedF1441	1441		0	0	0	0	1.11282e-05	0.000368775	0.00295319		0	0	0	0	0	1.72876e-05	5.72954e-05
35	GUCCGAACACGCCGACAACUUAUACUGCCCACUUG	seedF1442	1442	CAACUUAUAC	1.12543e-05	0.000196745	0.000578972	0.000663079	0.000511899	0.00224953	0.0040942		4.10192e-05	0.000165759	0.0003822	0.000649878	0.000328389	0.000864378	0.000605694
35	CAACGCGUUUAUCCUCCUGUGCCUACUCCCUCUGG	seedF1443	1443	ACGCGUUUAC	3.3763e-05	0.000335623	0.000744393	0.00125873	0.00193631	0.00152427	0.000604062		5.12741e-05	0.000292516	0.000698251	0.00145385	0.00294236	0.00257585	0.000736655
35	CCGAUGAGACCUUAACGCGUAUUCGGCACCGCUCG	seedF1444	1444		5.62716e-05	5.78661e-05	0.000165421	0.00024725	0.000344975	0.00024585	0.000100677		4.10192e-05	0.000302266	0.0005586	0.000964767	0.00294236	0.00240297	0.000605694
35	AGCCACGCCAAUAAGCGCAUAUCGUCCCCGCUAAC	seedF1445	1445		0.000270104	0.00097215	0.00153014	0.00225897	0.000767848	0.000614624	8.38975e-05		0.00027688	0.00126757	0.00200655	0.0029412	0.00412456	0.00265364	0.00063025
35	ACGCGUUUACUCGCAAUGCCGCACGCUAAGUAGUG	seedF1446	1446	ACGCGUUUAC	0.000101289	0.000462929	0.00103388	0.00293328	0.00247047	0.00191763	0.000369149		1.02548e-05	3.90021e-05	0.00016905	0.000241192	0.000275846	0.000207451	5.72954e-05
35	AGCCAUGCCAAGCUUUUACUCUUCCUCCACGUCUG	seedF1447	1447		0.000101289	0.000567088	0.00108902	0.00107891	0.0015357	0.000528577	0.000201354		0.000143567	0.000770292	0.0015288	0.00170844	0.00292923	0.001383	7.36656e-05
35	CCGACCAGCUCAACUUAUACCUACCCCGUCGCCCA	seedF1448	1448	CAACUUAUAC	7.87802e-05	0.000254611	0.000675468	0.00106767	0.0029156	0.00394589	0.0026176		3.07644e-05	0.000195011	0.00058065	0.000917868	0.00181927	0.00120148	0.000261922
35	CCUACAAGCUCCUCGGACUCUCACCGCACAUCUCU	seedF1449	1449		5.62716e-05	0.000254611	0.000468692	0.00074175	0.00279319	0.00292561	0.00110745		6.15289e-05	0.000126757	0.00031605	0.000428785	0.000617371	0.000475408	0.000147331
35	CAAGUGUGACCGACCACACGAGUCCUCACUCAUCG	seedF1450	1450		7.87802e-05	0.000474502	0.00114416	0.00292204	0.00217001	0.00194221	0.000520164		3.07644e-05	0.000117006	0.00024255	0.000562781	0.000486015	0.000492695	8.18506e-05
34	GACGCACAGUCUAACGCGUUUACUCGUCAGCGCC	seedF1451	1451	ACGCGUUUAC	0.000236341	0.00142351	0.00307407	0.00612506	0.0042955	0.00287644	0.000302031		9.22933e-05	0.000760541	0.0018228	0.00438835	0.00444638	0.00254991	0.000368328
35	UCAGCACAGCUGCAACUGUACUCCGUACCGCGUCG	seedF1452	1452		9.00345e-05	0.00032405	0.000385982	0.000977761	0.0018918	0.00222494	0.00152693		7.17837e-05	0.000468025	0.00105105	0.00144715	0.00369109	0.00467628	0.00234911
35	ACGCGUUUACAUCUCACCAUCCACUCGGAACUCGG	seedF1453	1453	ACGCGUUUAC	0.000112543	0.00035877	0.000785748	0.000977761	0.00367232	0.0024585	0.000922872		0	0.000156008	0.00041895	0.000736975	0.001793	0.000924884	0.000237367
35	CAUCGUGUUUACUCCCCACCGUACCGCCAACUGUG	seedF1454	1454		2.25086e-05	4.62929e-05	6.89253e-05	6.74318e-05	0.00131313	0.00291332	0.00246659		2.05096e-05	5.85032e-05	0.00013965	0.000160794	0.00041377	0.000855734	0.000474734
35	CGACGACCUCACGUAUCUCUCACCCUUCACGUGCC	seedF1455	1455		3.3763e-05	0.000266184	0.000427337	0.00032592	0.00270416	0.00291332	0.00142626		7.17837e-05	0.000243763	0.0002646	0.00028139	0.000610803	0.000440833	0.000106406
35	UUUCCGACCAUCCUCACUUAUACCAUCCAACGCCG	seedF1456	1456		6.75259e-05	0.000115732	0.000234346	0.000370875	0.00272642	0.00291332	0.00129202		4.10192e-05	8.77548e-05	0.00034545	0.000482383	0.000978598	0.000838446	0.000139146
35	AGCCACGUCUCAACGUUAUAACCCGCCGCACCUCU	seedF1457	1457		0.000146306	0.000833272	0.00181963	0.00255117	0.00129088	0.00110632	0.000285251		9.22933e-05	0.00055578	0.0015435	0.00199653	0.00287668	0.00291295	0.00112954
35	ACCGACCACGCCAUCAUACGCGUUUACUUCUCCAC	seedF1458	1458	ACGCGUUUAC	0.000135052	0.000428209	0.0012958	0.00291081	0.00200308	0.00149968	0.000469826		2.05096e-05	0.000214512	0.0006468	0.00154095	0.00164194	0.00101997	0.000122776
35	AGCACGACUCAGUGCUGAACGCGUUUACCGCCCCU	seedF1459	1459	ACGCGUUUAC	0.000348884	0.00107631	0.00201262	0.00291081	0.00135764	0.0014751	0.000419487		0.000133313	0.000887298	0.00153615	0.00207023	0.00183898	0.00180655	0.000368328
35	AGCCACGCCAAUCAACGCGUUUACGAGUGACCUCA	seedF1460	1460	ACGCGUUUAC	0.000101289	0.000740686	0.00201262	0.00384361	0.00208098	0.000688379	0.000134236		0.000184587	0.00055578	0.00149205	0.00254591	0.00286355	0.00137436	0.000122776
35	ACGCGUUUACCUGCCACAGACGAUCCCGAAUGCCG	seedF1461	1461	ACGCGUUUAC	2.25086e-05	0.000196745	0.000606543	0.0012812	0.000578668	0.00034419	6.7118e-05		2.05096e-05	0.000234013	0.000867301	0.00156775	0.00290952	0.00216094	0.000401068
35	AAUCCGAGCAGGCUAACGCGUUUACUCCACUCCGA	seedF1462	1462	ACGCGUUUAC	5.62716e-05	0.000520795	0.000896029	0.00150598	0.000578668	0.00019668	3.3559e-05		0.000143567	0.000819044	0.00163905	0.0029077	0.00252859	0.000994034	8.18506e-05
34	ACGCGUUUACCUUCCCGCUACACCACAGCACGUG	seedF1463	1463	ACGCGUUUAC	1.12543e-05	0.000185171	0.000441122	0.000685557	0.00280432	0.00311	0.00140948		4.10192e-05	0.000146258	0.0005439	0.000951367	0.00290296	0.00331921	0.00119502
35	AGCCAUGCUGACACGUUACUCGCCUACUCACCGCC	seedF1464	1464		0.000202578	0.000624954	0.000951169	0.00139359	0.00151344	0.00132759	0.000587282		0.000164077	0.000809294	0.00150675	0.00211713	0.00365168	0.00401071	0.00166157
35	CCGACCAGUCUUGCUUAUACCUCCCGCACGUCCUG	seedF1465	1465		6.75259e-05	0.000300904	0.000454907	0.000955284	0.000678822	0.000614624	8.38975e-05		3.07644e-05	0.000273015	0.000793801	0.00157445	0.00290296	0.00279194	0.000654805
35	CCGAUAAGUCAUCAACUUAUACUCCAGACGUGGCA	seedF1466	1466	CAACUUAUAC	7.87802e-05	0.000254611	0.000399767	0.000539454	0.00279319	0.00290103	0.00154371		3.07644e-05	0.000156008	0.00024255	0.000321589	0.000669913	0.00063964	0.000212812
35	AUCAGCACAGCCAAAGACGCCGUUUACUCACAUAC	seedF1467	1467		2.25086e-05	0.00028933	0.000468692	0.00118006	0.000478514	0.000270435	5.03385e-05		8.20385e-05	0.000448524	0.00146265	0.002901	0.00152372	0.000942172	0.000220997
35	GUCGGCAAGUCACUCAACGCGUUUACUCCAGGUAC	seedF1468	1468	ACGCGUUUAC	0.000123797	0.00097215	0.00146122	0.00242755	0.00222565	0.00207743	0.000486605		0.000123058	0.000848296	0.00158025	0.00248561	0.00289639	0.00280923	0.000753026
36	UUCCGACCGCCUCACGCAUACUACCACUCACCGCUG	seedF1469	1469		5.62716e-05	0.00028933	0.000606543	0.000752988	0.000422873	0.000417945	0.000117456		0.000112803	0.000419273	0.0010143	0.00205683	0.00289639	0.00198807	0.00066299
35	UCCGACCAGUCCUCAAUGCGUUUACCACGACCUAC	seedF1470	1470	ACGCGUUUAC	0.000168815	0.000509222	0.000827103	0.00201172	0.00301575	0.00259371	0.00120812		8.20385e-05	0.000341268	0.0011172	0.00196303	0.00332986	0.00379462	0.00130142
35	AUCCCAACAGCCCUAACGCGUUUACUUGCAGCUCG	seedF1471	1471	ACGCGUUUAC	9.00345e-05	0.000162025	0.000399767	0.000640602	0.00289334	0.00233557	0.000704739		3.07644e-05	1.95011e-05	0.00028665	0.000341688	0.000630506	0.000337107	9.00357e-05
35	CCGACCAACCUCGACUUUUACUUCGAGUAACGCCA	seedF1472	1472		2.25086e-05	0.000173598	0.000303271	0.000685557	0.00289334	0.00157344	0.000184574		2.05096e-05	7.80042e-05	0.0002499	0.000328289	0.000400634	0.000207451	1.63701e-05
35	ACGCGUUUACUCUCAACCUCCAACAUCCGCGUCGU	seedF1473	1473	ACGCGUUUAC	0	0.000196745	0.000496262	0.00074175	0.00103493	0.000626917	8.38975e-05		4.10192e-05	0.000292516	0.000705601	0.00140025	0.00288982	0.00188434	0.000294662
34	AGCCAUGCCAAAAUGCGCAUCUCUCAACGCAUCG	seedF1474	1474		6.75259e-05	0.000219891	0.000647898	0.00101148	0.000778977	0.000368775	0.000100677		8.20385e-05	0.000351019	0.000933451	0.00143375	0.00288982	0.00191027	0.000278292
35	ACGUCUACUUCCACCGCAUCGCAUUCCGCAAGCCC	seedF1475	1475		1.12543e-05	8.10125e-05	0.000151636	0.000404591	0.00195857	0.00288873	0.00186252		0	2.92516e-05	0.0001176	0.000267991	0.000597667	0.000717434	0.000343773
35	CCGAAUCCUGCCCAACGCGUUUACAUUCACACGCU	seedF1476	1476	ACGCGUUUAC	5.62716e-05	0.000347197	0.00121309	0.0027647	0.00176939	0.00136447	0.000453046		3.07644e-05	0.000224262	0.000823201	0.00257271	0.00288325	0.00216959	0.000360143
35	CCUACGAUGCCUAACGCGUUUACUCUCACCGCGCC	seedF1477	1477	ACGCGUUUAC	0.00033763	0.00143508	0.00235725	0.00391104	0.0020476	0.00194221	0.000453046		0.000246115	0.00133582	0.002793	0.00389257	0.00365168	0.00279194	0.000900357
35	CAACGCGUUUACCCUCAUCUACCGACAAUUGUGGG	seedF1478	1478	ACGCGUUUAC	0.00015756	0.000497648	0.000744393	0.00150598	0.00546397	0.0040934	0.00137592		4.10192e-05	0.000165759	0.00037485	0.000468984	0.000755294	0.000596421	0.000130961
35	ACGCGUUUACUUACCCGUCGUUACACUCGUACUGC	seedF1479	1479	ACGCGUUUAC	7.87802e-05	0.000416636	0.000840889	0.00160712	0.00158021	0.00185617	0.000738298		3.07644e-05	0.000331518	0.000955501	0.00171514	0.00246291	0.00287838	0.00114591
35	AGCCAUGCACUCACGUACUCGCCAUACACUCGCCU	seedF1480	1480		7.87802e-05	0.000312477	0.000634113	0.000887852	0.000923644	0.000614624	0.000369149		6.15289e-05	0.000292516	0.000786451	0.00119256	0.00246291	0.00287838	0.0010395
35	ACGCGUUUACUCCAAUAUUCCGAAUGCACGCCUUG	seedF1481	1481	ACGCGUUUAC	5.62716e-05	0.000381916	0.000785748	0.0018319	0.0031938	0.00184387	0.000419487		1.02548e-05	4.87526e-05	0.00034545	0.000924568	0.00065021	0.00025067	3.27402e-05
35	CAACGCGUUUACUCCAACUGCAACGAGUUGCAUCA	seedF1482	1482	ACGCGUUUAC	4.50173e-05	0.000347197	0.000716823	0.00155093	0.00395052	0.00232328	0.000486605		6.15289e-05	0.000165759	0.00038955	0.000703476	0.00133326	0.000622352	0.000106406
35	CCGACCAGUCAUCAACUCGAAAUCCCCGCGCAUUC	seedF1483	1483		0.000180069	0.000659673	0.0011993	0.00201172	0.00587571	0.00363858	0.000755077		0.000102548	0.000507028	0.0011172	0.00163474	0.00310656	0.00176333	0.000319217
35	CAACGCGUUUACUGUCCAUCACUCACCAUACCUGC	seedF1484	1484	ACGCGUUUAC	6.75259e-05	0.000254611	0.000592758	0.000764227	0.00201421	0.00256913	0.00145982		6.15289e-05	0.000497277	0.000962851	0.00160125	0.00306058	0.00381191	0.00212812
35	CCGACCAGACCACAACCAUACCACCAACCGCUUGA	seedF1485	1485		7.87802e-05	0.000312477	0.000606543	0.00100024	0.00264852	0.00286415	0.000822195		0	7.80042e-05	0.00019845	0.000334988	0.000577964	0.000440833	0.000139146
35	CCGACCAGCUUUCAUCGUUUACCCCACCGACCUGU	seedF1486	1486		1.12543e-05	0.000150452	0.000220561	0.00032592	0.00245934	0.00286415	0.00125846		1.02548e-05	4.87526e-05	2.94e-05	0.000180894	0.000256143	0.0001383	4.09253e-05
35	UCAGCACAGAUCCUCAACUUAUAGUCACCCCAUGC	seedF1487	1487	CAACUUAUAC	4.50173e-05	0.000300904	0.000468692	0.000719273	0.00259288	0.00357711	0.00166117		0.000174332	0.000409522	0.0005733	0.00116576	0.00241037	0.00289567	0.00103132
35	UGCACGACAAUCAGCAUGCAACGCCACGCGCCCCA	seedF1488	1488		0.000326375	0.00155081	0.00232967	0.00478766	0.00308252	0.00365087	0.00102355		6.15289e-05	0.00055578	0.000999601	0.00161464	0.00149088	0.00127064	0.000466549
35	UUGACCGACCAACCAGACCCAUCGAAUACCGCUCG	seedF1489	1489		3.3763e-05	0.000150452	0.000537617	0.000966522	0.00272642	0.00286415	0.00098999		1.02548e-05	0.000234013	0.00059535	0.00110546	0.00154999	0.00169418	0.000450178
35	CCGACCAGACCAACGUGUUUACUCCACACACUCCA	seedF1490	1490	ACGCGUUUAC	5.62716e-05	0.000439782	0.000896029	0.00143855	0.00277093	0.0024585	0.00102355		0.000143567	0.000468025	0.00143325	0.00209703	0.00494553	0.00341429	0.000859431
35	CAGCCCAGUCCGCAACUUUGAAAUCCCGCGCUAUG	seedF1491	1491	CAACUUUGAAAUCC	0.000101289	0.000590234	0.00144743	0.00285461	0.00124636	0.000467115	8.38975e-05		4.10192e-05	0.000312017	0.0012495	0.00188934	0.00206885	0.000665571	7.36656e-05
35	GCAGCACAGCUAAACAACGUCGUUUACUCCAGUAC	seedF1492	1492		0.000135052	0.000671247	0.00170935	0.00285461	0.00158021	0.000762134	0.000218133		0.000174332	0.000429023	0.00147735	0.00259281	0.00221991	0.00133979	0.000229182
35	ACGCGUUUAAUCACCCACCUCACUCCGACUCUGGG	seedF1493	1493	ACGCGUUUAC	3.3763e-05	0.000266184	0.000372197	0.000944045	0.00175826	0.00126613	0.000385928		1.02548e-05	0.000195011	0.000771751	0.00141365	0.00285041	0.00169418	0.000376513
35	ACGCGUUUACUCGUCACUAACUUCGUCUCCGUGAC	seedF1494	1494	ACGCGUUUAC	0.000123797	0.00035877	0.00103388	0.00155093	0.00267078	0.00253225	0.000637621		4.10192e-05	0.000312017	0.000793801	0.00174194	0.00284385	0.00194485	0.000245552
35	AGCCACGCCAAAAGACCGAUACUCCCAACGCGCCA	seedF1495	1495		0.000258849	0.00111103	0.00253645	0.00396724	0.00100154	0.000319605	0.000100677		0.000266625	0.00156984	0.00328545	0.00518562	0.0055432	0.00320684	0.000343773
35	AAGCGACGAUUCAAGCCACAUCGCGUUUACUCGGG	seedF1496	1496	ACGCGUUUAC	0.000123797	0.000786979	0.00170935	0.00283214	0.00082349	0.000368775	8.38975e-05		6.15289e-05	0.000195011	0.00038955	0.000696776	0.000243008	0.000146944	1.63701e-05
35	UCCGGCAAACAGCCUAACGCGUUUACACUCGCUGC	seedF1497	1497	ACGCGUUUAC	0.000101289	0.000381916	0.000951169	0.00150598	0.00115734	0.00103257	0.000167795		5.12741e-05	0.00054603	0.001029	0.00164144	0.00283071	0.00188434	0.000491104
34	UCCGGUACAGUGUUCAACGCGUUUACUCCACAUC	seedF1498	1498	ACGCGUUUAC	0.000146306	0.000937431	0.00198505	0.00305691	0.00280432	0.00311	0.0012249		0.000102548	0.000711789	0.0018375	0.00309529	0.00416397	0.00356124	0.00110498
35	ACGACCUAGCUAACAACUUUGAAAUCCUAACCUCC	seedF1499	1499	CAACUUUGAAAUCC	0.000483936	0.00219891	0.00343248	0.00422573	0.0046516	0.00216348	0.000453046		0.000358918	0.00158934	0.0025431	0.00307519	0.00417054	0.00190163	0.000278292
35	ACGCGUUUAUUCUCGCCUACUAGACCCAAGGAGAC	seedF1500	1500	ACGCGUUUAC	0.000112543	0.00068282	0.00128201	0.00256241	0.00538607	0.00329439	0.000788636		9.22933e-05	0.000263264	0.000676201	0.00134665	0.00200974	0.00077794	7.36656e-05
35	AGCCAUGCCAUCAAUGGUUUACUGCGAGUAGCGCC	seedF1501	1501		0.000135052	0.000740686	0.00122687	0.00245002	0.00277093	0.00250767	0.00067118		2.05096e-05	0.000234013	0.000698251	0.00121266	0.00248919	0.00282652	0.000883987
35	UGUUCCGAUAUCACGCCCUCAUCGGUGUCGCACAC	seedF1502	1502		4.50173e-05	0.000196745	0.000248131	0.000629363	0.00201421	0.00222494	0.00119134		8.20385e-05	0.000312017	0.000823201	0.00150075	0.00225275	0.00282652	0.000867616
35	ACGCGUUUACCUCCACCUACCACUCCGAUGUCCUC	seedF1503	1503	ACGCGUUUAC	2.25086e-05	0.000219891	0.000468692	0.000640602	0.0018139	0.00135217	0.000536944		9.22933e-05	0.000604533	0.00118335	0.00196973	0.00385528	0.00308583	0.00117865
35	GCAGCACAGCGACUCAACGCGUUUACUCGCGGUCA	seedF1504	1504	ACGCGUUUAC	0.000270104	0.00097215	0.00275701	0.00701291	0.00444017	0.00325751	0.000604062		0.000153822	0.000780042	0.0017787	0.00364467	0.00401291	0.00195349	0.000417438
35	UCCUACAUCACCACUCAGCGUACCCUGUCCACCCG	seedF1505	1505		1.12543e-05	1.15732e-05	1.37851e-05	0	2.22565e-05	0.000590039	0.00281895		0	1.95011e-05	7.35001e-06	0	1.31355e-05	0.000112369	0.000622065
35	ACGCGUUUACUAUCAACAUAACGCUUCUGAUGCCC	seedF1506	1506	ACGCGUUUAC	5.62716e-05	0.000381916	0.000827103	0.00185437	0.00281544	0.00216348	0.000587282		2.05096e-05	0.000107256	0.00019845	0.000375187	0.000505719	0.000242026	2.45552e-05
35	UCCGACACGUCAUCAACUUUUACCUCCCCAUCACA	seedF1507	1507	CAACUUAUAC	5.62716e-05	0.000370343	0.000510047	0.000854136	0.00281544	0.00237245	0.000771857		4.10192e-05	0.000243763	0.000764401	0.000958067	0.00177987	0.00108912	0.000327402
34	ACGCGUUUACUCACCACUCCUAACGUGCCGGGGG	seedF1508	1508	ACGCGUUUAC	0.000202578	0.000856418	0.00237103	0.00440554	0.00526366	0.0049047	0.00184574		0.000112803	0.000536279	0.0019257	0.00327619	0.00644955	0.00478001	0.00128505
35	ACGCGUUUACUUGUACCCUUACUAACCCCGCUGUG	seedF1509	1509	ACGCGUUUAC	0.000202578	0.000601807	0.00170935	0.00283214	0.00883582	0.00897352	0.00518486		9.22933e-05	0.000477776	0.0017052	0.0028809	0.00612773	0.00560117	0.00202989
35	ACGCGUUUACCUUCCCAGGGCGUUUUCCGCGUCCG	seedF1510	1510	ACGCGUUUAC	2.25086e-05	0.000150452	0.000454907	0.000831659	0.000244821	6.14624e-05	3.3559e-05		0.000133313	0.000331518	0.00115395	0.00224442	0.00280444	0.00130521	0.000180071
35	ACGCGUUUACUCACCAACUCUACUCUACACACUCG	seedF1511	1511	ACGCGUUUAC	3.3763e-05	0.000196745	0.000482477	0.000752988	0.00245934	0.00192992	0.000822195		7.17837e-05	0.000341269	0.00103635	0.00154765	0.00409172	0.00288702	0.00102313
35	CAACGCGUUUACGUCCCCUACCCGUAUUGCUGGCA	seedF1512	1512	ACGCGUUUAC	2.25086e-05	0.000185171	0.000248131	0.000629363	0.000678822	0.00044253	5.03385e-05		5.12741e-05	0.000263264	0.000823201	0.00187594	0.00280444	0.00235111	0.000515659
34	CAACGCGUUUACUCCAGUCUUAUGCGCCGAGGGU	seedF1513	1513	ACGCGUUUAC	4.50173e-05	0.000312477	0.000730608	0.0013374	0.00280432	0.00233557	0.000352369		1.02548e-05	5.85032e-05	7.35001e-05	0.000167494	0.00011822	6.05064e-05	2.45552e-05
35	CCGAUUCCAGCGUUAACGCGUUUACUCUAUGAUAC	seedF1514	1514	ACGCGUUUAC	0.000101289	0.000555514	0.000923599	0.00165208	0.00280432	0.00211431	0.000469826		5.12741e-05	0.000331518	0.0011466	0.00157445	0.00269935	0.00151266	0.000474734
35	ACGCGUUUACUCAUCAAUCACAUGUGACCAUCUGC	seedF1515	1515	ACGCGUUUAC	4.50173e-05	0.000219891	0.000275701	0.000618125	0.00272642	0.00280269	0.00104033		0	5.85032e-05	0.0001176	0.000154095	0.00035466	0.000276601	7.36656e-05
34	UUCAGCACAUGACCUUGACGUUUCUCGCACCACC	seedF1516	1516		3.3763e-05	0.000162025	0.000165421	0.000449545	0.00212549	0.00280269	0.00179541		4.10192e-05	0.000126757	0.00019845	0.000247891	0.0005911	0.000492695	0.000163701
34	ACUUAUACUCCGCUACCUCGUCUUCCCAAUGCCG	seedF1517	1517		1.12543e-05	2.31464e-05	9.64954e-05	0.000157341	0.000367232	0.000577747	0.000369149		1.02548e-05	6.82537e-05	0.00036015	0.000844171	0.00174046	0.00280058	0.00106406
35	AGCCACGCGUUCAACUUUUACUCGCGGACGCCCUA	seedF1518	1518	CAACUUAUAC	0.000135052	0.000914284	0.00213668	0.00439431	0.000990413	0.00024585	8.38975e-05		9.22933e-05	0.000497277	0.0016758	0.00307519	0.00252202	0.000630996	5.72954e-05
35	CCGACGAGCCUAACGCGUUUGCUCAUCGACACUCG	seedF1519	1519	ACGCGUUUAC	2.25086e-05	0.000196745	0.000385982	0.000977761	0.00220339	0.000946522	0.000234913		1.02548e-05	0.000195011	0.00043365	0.00145385	0.00279787	0.00119284	0.000220997
35	ACGCGUUUAUUCUCAACCUAACGACCGCGCUGUGA	seedF1520	1520	ACGCGUUUAC	0.000180069	0.000520795	0.0011028	0.00251745	0.00377247	0.00161032	0.000234913		4.10192e-05	0.000477776	0.0012936	0.00310199	0.00317223	0.00127064	0.000319217
35	CAACGCGUUUACUUGUUCGCUAACGUACCCGUCUA	seedF1521	1521	ACGCGUUUAC	3.3763e-05	0.000162025	0.000303271	0.000708034	0.00279319	0.00158573	0.000436267		3.07644e-05	4.87526e-05	0.0001764	0.000401986	0.000551693	0.000190163	1.63701e-05
35	CCGAUGAGACCUUAACUUAUACUCCAAUGCGCCAG	seedF1522	1522	CAACUUAUAC	0.000135052	0.000636527	0.00136472	0.00158465	0.00515237	0.00404423	0.00127524		9.22933e-05	0.000331518	0.00053655	0.000817372	0.00141207	0.00077794	0.000204627
35	CGAUCCAGUGACUCAAACGCGUUUACACUGCCCCG	seedF1523	1523	ACGCGUUUAC	0.000146306	0.000810125	0.00146122	0.00284337	0.00326057	0.00181929	0.000184574		6.15289e-05	0.000624034	0.0016023	0.00340348	0.00353346	0.00163367	0.000139146
35	AGCCAUGCCGGCAACUUUGAAAUCCCUAUGAAACG	seedF1524	1524	CAACUUUGAAAUCC	0.000135052	0.000937431	0.00143365	0.00237135	0.00170262	0.000971106	0.000167795		0.000112803	0.000643535	0.0019404	0.00315559	0.00346778	0.000864378	8.18506e-05
35	ACGCGUUUACUCUAUACCCCUACCGCAGUCGCUGG	seedF1525	1525	ACGCGUUUAC	5.62716e-05	0.000393489	0.000758178	0.00120253	0.00405068	0.00336814	0.00125846		3.07644e-05	0.000224262	0.00055125	0.000783873	0.00189809	0.00133979	0.000311032
33	CUGCUCGAUCACCCAACGCGUUUACUGCUCCAC	seedF1526	1526	ACGCGUUUAC	2.25086e-05	0.000173598	0.000206776	0.000651841	0.00143554	0.00279039	0.00164439		1.02548e-05	0.000107256	0.00021315	0.000522582	0.000860378	0.00147809	0.000851246
35	CUGGUUGAUUCCGACACCACGUGCAGUCUCCAUCG	seedF1527	1527		2.25086e-05	1.15732e-05	0.000206776	0.000314682	0.00215888	0.00279039	0.00132558		0	9.75053e-06	2.205e-05	1.33995e-05	1.31355e-05	8.64378e-06	0
35	ACGAUCUAAGCUGAAACGCGUUUACUCCAACUACA	seedF1528	1528	ACGCGUUUAC	0.000607733	0.00212947	0.00220561	0.00246126	0.00125749	0.000626917	0.000151015		0.000461467	0.00229137	0.0032487	0.00375857	0.0045449	0.00230789	0.000351958
35	UUCAGCGCACGCCGCAACUUAUACCGCCCACUAGC	seedF1529	1529	CAACUUAUAC	6.75259e-05	0.000381916	0.000496262	0.000944045	0.000890259	0.00233557	0.00239947		8.20385e-05	0.000604533	0.00135975	0.00194963	0.00206885	0.0027833	0.0019153
35	ACCGAUACAGCAACAACUUUGAAAUCCGCGCAACG	seedF1530	1530	CAACUUUGAAAUCC	0.000213832	0.00113418	0.00234346	0.00320301	0.0018918	0.000885059	0.000100677		0.00025637	0.00111156	0.0025578	0.00367147	0.00596354	0.0022906	0.000294662
35	GUCCGACACCCUCAACUUUUACCAGUACCCGUCAC	seedF1531	1531	CAACUUAUAC	0.000236341	0.000486075	0.00146122	0.00224773	0.00180277	0.00177012	0.000469826		7.17837e-05	0.000526529	0.00144795	0.00250571	0.00394066	0.00392427	0.000974022
35	GCAGCACACGCCGAAAACGCGUUUACUCGGUUGCC	seedF1532	1532	ACGCGUUUAC	0.000168815	0.000833272	0.00148879	0.00338283	0.000890259	0.000381067	3.3559e-05		0.000153822	0.00073129	0.00184485	0.0029077	0.00163538	0.000648283	5.72954e-05
35	ACGCGUUUACUCUCGAGACCUGAGCGCCUGCUCAC	seedF1533	1533	ACGCGUUUAC	9.00345e-05	0.000451356	0.000923599	0.00186561	0.00100154	0.000639209	3.3559e-05		0.000112803	0.00074104	0.0021609	0.00389927	0.00522795	0.00212637	0.000401068
35	CAACGCGUUUACUCUGGAACAGGCACCGACUCUGG	seedF1534	1534	ACGCGUUUAC	0.000191323	0.000925857	0.0021229	0.0042482	0.00148006	0.00108174	0.000234913		8.20385e-05	0.000702038	0.0021021	0.00458934	0.00370422	0.00198807	0.000360143
35	UCCGACAAGCCCAACUUAUACCGCCACUCGAUGCU	seedF1535	1535	CAACUUAUAC	7.87802e-05	0.000127305	0.000344626	0.000640602	0.000723335	0.000639209	0.000469826		2.05096e-05	0.000214512	0.00046305	0.000951367	0.00205571	0.00276601	0.00150605
35	AUCCGACACAGCUCAUCGUUACUCCUUACAGCGCA	seedF1536	1536		5.62716e-05	0.000127305	0.000275701	0.00032592	0.00263739	0.00276581	0.00129202		1.02548e-05	7.80042e-05	0.0002793	0.000381887	0.00100487	0.000890309	0.000229182
35	CUCCGACCAGGACCGCAACUUAUACUCUUGACGUG	seedF1537	1537	CAACUUAUAC	3.3763e-05	0.000115732	0.000289486	0.000629363	0.00231467	0.00276581	0.00105711		2.05096e-05	1.95011e-05	9.55501e-05	0.000214393	0.000282414	0.000311176	8.18506e-05
35	AGCCACGCCAAGACUGUACUCAUCCACGAGCGUCU	seedF1538	1538		0.000213832	0.000578661	0.00166799	0.00253993	0.00107944	0.000467115	0.000100677		8.20385e-05	0.000692288	0.0012495	0.00206353	0.00355317	0.00274008	0.000532029
35	AGCCGAUACACCUCAACUUUGAAAUCCAACCUCCA	seedF1539	1539	CAACUUUGAAAUCC	6.75259e-05	0.000393489	0.000827103	0.000561932	0.000556412	0.000258142	8.38975e-05		0.000153822	0.000760541	0.0013965	0.00190943	0.00276503	0.00131385	0.000270107
35	AAGCUCUUAACAGCUCAACGUCACGCGCCCCAUGU	seedF1540	1540		4.50173e-05	0.000162025	0.000385982	0.000955284	0.0027598	0.00242162	0.000771857		2.05096e-05	4.87526e-05	0.0001176	0.000274691	0.000334956	0.000267957	9.00357e-05
35	CCGACCAGCUUCACUUAGUGCUCUCACAGGACGUG	seedF1541	1541		9.00345e-05	0.00032405	0.000882244	0.000921568	0.0027598	0.0024462	0.000822195		2.05096e-05	0.00017551	0.0002793	0.000428785	0.000926056	0.000855734	0.000278292
35	CGACGACCAAACGCGUUUACUCUCACUACUGAGCA	seedF1542	1542	ACGCGUUUAC	0.000247595	0.000949004	0.00164042	0.00259612	0.00392827	0.00249538	0.000704739		0.000164077	0.000711789	0.00153615	0.00220422	0.00311969	0.00151266	0.000343773
35	AGCCAUGCCAAGAUGACGGACUCAGACUCCGCUCC	seedF1543	1543		0.000112543	0.000416636	0.000909814	0.00134864	0.000478514	0.00039336	0.000201354		7.17837e-05	0.00037052	0.00100695	0.00137345	0.00275846	0.00223009	0.000392883
35	UCUACACACAGUCGUCAGGCUACUCCACACCGCUG	seedF1544	1544		2.25086e-05	0.00028933	0.000344626	0.000539454	0.000778977	0.000909644	0.000553723		9.22933e-05	0.000536279	0.000720301	0.00115906	0.00170105	0.00275737	0.00108043
34	UCCGACUAACCUCACACGUAUACUCCACGCGUCU	seedF1545	1545		5.62716e-05	0.000219891	0.000689253	0.000966522	0.00300462	0.0039213	0.00229879		3.07644e-05	8.77548e-05	0.00034545	0.000549381	0.00112966	0.00108912	0.000409253
35	GCCGACUAAGUCCAACGCGUUUACUCCACGCCCGG	seedF1546	1546	ACGCGUUUAC	0.00015756	0.000960577	0.00190234	0.00400095	0.00164698	0.000700672	0.000167795		9.22933e-05	0.000341269	0.0007056	0.00127966	0.00146461	0.000579133	6.54805e-05
35	CCGAUGAGACCUAACGUUAUACUCACUAACGCGCU	seedF1547	1547		0	0.000162025	0.000427337	0.000427068	0.000367232	0.000221265	5.03385e-05		4.10192e-05	0.000448524	0.000904051	0.00136675	0.0027519	0.00216959	0.000761211
35	CCGACCAGCAUCAACCUACCUCCACCACAAGUGCU	seedF1548	1548		3.3763e-05	0.000162025	0.000234346	0.000359636	0.000745592	0.00152427	0.00288607		3.07644e-05	0.000126757	0.0002352	0.000415386	0.00107055	0.00134843	0.000638435
35	CCGAUGAUCCUCAAUGCGUUUACUCCACGCGACCC	seedF1549	1549	ACGCGUUUAC	1.12543e-05	3.47197e-05	0.000137851	0.000427068	0.00125749	0.00136447	0.000234913		0	8.77548e-05	0.0004704	0.00116576	0.00274533	0.0025067	0.000761211
35	CCGACCAGUCUACAACUUAUACGCUCACCUAGCAC	seedF1550	1550	CAACUUAUAC	0.000427664	0.00121519	0.00256402	0.00358512	0.00563089	0.00352794	0.000956431		0.000225606	0.00101406	0.00202125	0.00250571	0.00530676	0.00454663	0.0010968
35	AUGUUCGGCAAUUCGGCUCAACUUUGAAAUCCGCC	seedF1551	1551	CAACUUUGAAAUCC	1.12543e-05	0.000335623	0.000510047	0.000966522	0.00273755	0.00234787	0.000738298		0	7.80042e-05	0.00013965	0.000368487	0.000407202	0.000302532	0.000106406
35	CAACGCGUUUACUGUCCGCCACCACAACCCGCCAA	seedF1552	1552	ACGCGUUUAC	0.000168815	0.000763832	0.00206776	0.00356265	0.00490755	0.00467114	0.00164439		0.000112803	0.000633784	0.00158025	0.00316229	0.0053593	0.00396749	0.0010395
35	GAUCCGAUAAAGCUUCGCGCGUUUACUACCCCUCG	seedF1553	1553	ACGCGUUUAC	7.87802e-05	0.000254611	0.000565187	0.00082042	0.000422873	0.000172095	1.67795e-05		0.000174332	0.000653285	0.00130095	0.00217743	0.00273219	0.00150402	0.000180071
35	AGCCAUACCUCAAGUUACUAUCUCACUCGUCGCUG	seedF1554	1554		4.50173e-05	0.000347197	0.000496262	0.000663079	0.00392827	0.00377379	0.00137592		0.000133313	0.000380271	0.000757051	0.00105186	0.00195063	0.0015991	0.000482919
35	CAACGCGUUUACUCGUUGCCUAGCACUCCGCCAAU	seedF1555	1555	ACGCGUUUAC	2.25086e-05	0.000185171	0.000620328	0.000719273	0.00272642	0.00218806	0.000822195		1.02548e-05	7.80042e-05	0.0001323	0.000308189	0.000505719	0.000285245	9.82207e-05
35	AGCCAUGCCCAGACUUUGAAAUCCCCUACCUGCGU	seedF1556	1556		0.000123797	0.000532368	0.00108902	0.00161836	0.00119072	0.00029502	3.3559e-05		0.000102548	0.000565531	0.0012201	0.00187594	0.00272563	0.00169418	0.000253737
35	AGCCAUGCCGUAACGUUUACUGCGCCUAACCGCUG	seedF1557	1557		9.00345e-05	0.000162025	0.000675468	0.000764227	0.000289334	0.000307312	0.000100677		8.20385e-05	0.000497277	0.000911401	0.00129306	0.00272563	0.00208315	0.000515659
35	UUCCGAUACGCCUCACCGCGUUUACCAAUCCCCAC	seedF1558	1558	ACGCGUUUAC	4.50173e-05	0.000254611	0.000289486	0.000404591	0.000868003	0.00110632	0.000419487		2.05096e-05	0.000204761	0.0006027	0.00117916	0.00208855	0.00272279	0.00103132
35	AGCCAUGCGUCAACUUUUGACUCUCGACGACGGAA	seedF1559	1559		0.000281358	0.00118047	0.0024951	0.00393352	0.00402842	0.00136447	0.000151015		0.000205096	0.000867797	0.0021609	0.00341018	0.00420994	0.00158181	0.000171886
35	GACGCACAGUUGCUCAACGCGUUUACUAAUUAGCG	seedF1560	1560	ACGCGUUUAC	0.000292612	0.00135407	0.00191612	0.00271975	0.00265965	0.00151198	0.000218133		9.22933e-05	0.000536279	0.000727651	0.00138015	0.00109682	0.000717434	9.00357e-05
35	ACGCGUUUACUCUAAAGCACAGCCUCCGAAGGUGC	seedF1561	1561	ACGCGUUUAC	0.000168815	0.00141193	0.00328084	0.00625992	0.00452919	0.00197909	0.000520164		0.000123058	0.00091655	0.0027048	0.00523252	0.00767773	0.00472815	0.000957652
35	AUCAGCACCUCCUCAACUUUUACUGGUCCACUCAC	seedF1562	1562	CAACUUAUAC	0.00015756	0.000810125	0.00136472	0.00176447	0.00382811	0.00320834	0.000906093		0.000174332	0.000672787	0.0012054	0.00212383	0.00319851	0.0027833	0.000638435
35	CAACGCGUUUACAACUCCCCAUGCACACACCAGGG	seedF1563	1563	ACGCGUUUAC	2.25086e-05	0.000138879	0.000344626	0.000539454	0.00231467	0.00271664	0.00125846		2.05096e-05	5.85032e-05	0.00013965	0.000221092	0.000459744	0.000432189	0.000106406
35	CUGCUCAUCACGACCUCAAUGUUAUACGGCUCCUC	seedF1564	1564		7.87802e-05	0.000254611	0.000551402	0.00143855	0.00371683	0.00486783	0.00283573		6.15289e-05	0.000146258	0.0003087	0.000623079	0.000926056	0.0014608	0.000638435
35	UCCGACCAUGCCGUCAACUUAUGGCUACCCACCAC	seedF1565	1565		0.000112543	0.000219891	0.000468692	0.000842897	0.00168036	0.00271664	0.0013927		3.07644e-05	0.000224262	0.00050715	0.000817372	0.00148432	0.00234246	0.000834876
35	AUGUUCCGUGCCAGCACUCAACGCGUUUACUUGCA	seedF1566	1566	ACGCGUUUAC	5.62716e-05	0.000405063	0.00118552	0.00242755	0.00271529	0.00172095	0.000402708		5.12741e-05	4.87526e-05	0.00027195	0.000522582	0.000440041	0.0001383	8.18506e-06
35	CCGACCAGCUUAUUGCGCGUUUACUCCAAGUGUAC	seedF1567	1567	ACGCGUUUAC	2.25086e-05	3.47197e-05	0.000137851	0.000280966	0.00271529	0.00137676	0.000369149		1.02548e-05	2.92516e-05	0.00011025	8.7097e-05	0.000111652	0.000103725	0
35	CCUACCAGCAAUCAACGCGUUUACAUCCAGGUGCC	seedF1568	1568	ACGCGUUUAC	0.000281358	0.000729113	0.00118552	0.00200048	0.00372796	0.0032698	0.0013088		5.12741e-05	0.000156008	0.0002499	0.000448885	0.000558261	0.000423545	0.000155516
35	GCAGCACAUGACCUCAACGUCUGCACUCCAGACCA	seedF1569	1569		6.75259e-05	0.000509222	0.000840889	0.00174199	0.00111282	0.000651502	8.38975e-05		4.10192e-05	0.00037052	0.000933451	0.00177544	0.00270592	0.00188434	0.000409253
35	ACGCGUUUACCUUUCCCCACUACACCCGCAGUGAU	seedF1570	1570	ACGCGUUUAC	1.12543e-05	0.000335623	0.000482477	0.000865375	0.00199195	0.00270435	0.00144304		6.15289e-05	0.000243763	0.000705601	0.000971467	0.0017536	0.00251534	0.00107224
35	UUACACGCCAUGCCCCAACGCGUUUACUGGGAGCU	seedF1571	1571	ACGCGUUUAC	4.50173e-05	0.000428209	0.000992524	0.00216906	0.00203647	0.00270435	0.00127524		0	0	7.35001e-06	4.01986e-05	0	2.59313e-05	0
35	CCGACCAGUCCAACUUUUACUUUGCACCGUUCGCU	seedF1572	1572	CAACUUAUAC	2.25086e-05	0.000208318	0.000344626	0.000618125	0.00270416	0.00200368	0.000738298		0	6.82537e-05	0.0001323	0.000200993	0.000374363	0.000181519	4.09253e-05
35	AGCCACGCCCAAGCAUACUCUCACACACCGCCUGU	seedF1573	1573		0.000123797	0.000520795	0.00103388	0.00179818	0.00115734	0.000749842	0.000151015		0.000102548	0.000614283	0.00158025	0.00209703	0.00382244	0.00329328	0.000916727
35	AGCCACGCUGUCAACGCACAUCUCCAGCCGCUGUG	seedF1574	1574		0.000168815	0.000891138	0.00221939	0.00403467	0.00222565	0.00158573	0.000553723		7.17837e-05	0.000390021	0.000764401	0.00129306	0.00119533	0.000864378	0.000196441
35	CCGACCAGCAUCAACUGUACUUCAUCACCGUCGCC	seedF1575	1575		3.3763e-05	8.10125e-05	0.000206776	0.000292204	0.00170262	0.0022987	0.00167795		3.07644e-05	0.000204761	0.00033075	0.000629778	0.00208198	0.00269686	0.00175979
35	CCGAUAAGCCGUCAAUCGCGUUUACCUCAGUGUAC	seedF1576	1576	ACGCGUUUAC	0.000112543	0.00028933	0.000799533	0.00165208	0.00379473	0.00226182	0.000704739		0	6.82537e-05	0.0003381	0.000656577	0.000985166	0.000475408	7.36656e-05
35	AUCCGAGCACAGCCCCUCUGAUACCCACGACAUCG	seedF1577	1577		4.50173e-05	0.00028933	0.000647898	0.00161836	0.00249273	0.00151198	0.000520164		1.02548e-05	0.000282765	0.000698251	0.00127296	0.00269279	0.00209179	0.000433808
35	CCGACCAGUCCUUCGCAUACUCACACUAACGAGCA	seedF1578	1578		5.62716e-05	0.000405063	0.000385982	0.000910329	0.000723335	0.000479407	0.000151015		0.000143567	0.000585032	0.0010878	0.00155435	0.00268622	0.00223009	0.000351958
35	CCGAUGAGCCACAACGCGUUUACUUCAAGAGCCGG	seedF1579	1579	ACGCGUUUAC	5.62716e-05	0.000567088	0.00133715	0.00268603	0.000879131	0.000282727	6.7118e-05		2.05096e-05	0.000165759	0.00056595	0.000964767	0.000525422	0.0001383	8.18506e-06
35	ACGCGUUUACUCACAGCCCGAACACACUGCCCACA	seedF1580	1580	ACGCGUUUAC	1.12543e-05	0	0	1.12386e-05	4.45129e-05	0.000577747	0.00268472		1.02548e-05	0	0	0	0	8.64378e-06	6.54805e-05
35	CCGACCAGCCUUCAACUUUUACGGGAACAGACGUG	seedF1581	1581	CAACUUAUAC	4.50173e-05	0.000335623	0.000716823	0.00111262	0.00268191	0.00126613	0.000184574		2.05096e-05	7.80042e-05	0.0002205	0.000348388	0.000321821	0.000103725	8.18506e-06
35	CCGAUACAGUCUUAGCGCGUUUACUUCACGAGCCA	seedF1582	1582	ACGCGUUUAC	4.50173e-05	0.00028933	0.000661683	0.000775466	0.00268191	0.00238474	0.000486605		4.10192e-05	9.75053e-05	0.000294	0.000562781	0.00113622	0.000596421	0.000147331
35	AGCCACGCCCAACCUUACUGUCUCCUGCAGACGUG	seedF1583	1583		0.000236341	0.000798552	0.00117173	0.00166332	0.00100154	0.0004917	0.000117456		0.000246115	0.0009263	0.002058	0.002767	0.00428876	0.00249805	0.000466549
35	AGCCAUGCCGUCAACGAUACGUCAUACACUUGCCA	seedF1584	1584		0.00015756	0.000624954	0.00130958	0.00267479	0.00139103	0.001303	0.000503385		8.20385e-05	0.000419273	0.0011907	0.00168834	0.00210169	0.00237704	0.00108861
35	UACACAACGGCCACGAUGCCAACAAUCGUGCCCCA	seedF1585	1585		0.000225086	0.00113418	0.00215047	0.00369751	0.0023258	0.00239704	0.00115778		0.000102548	0.00037052	0.000801151	0.00156105	0.00149745	0.00194485	0.00067936
35	UCACAACGCGUUUACUCACCAACCCUACCCUCUGG	seedF1586	1586	ACGCGUUUAC	0.000123797	0.000451356	0.000937384	0.00142731	0.00149118	0.00129071	0.000570503		7.17837e-05	0.000565531	0.0011907	0.00179554	0.00330359	0.00376869	0.00138328
35	UUUCCGUUAGUGCCUUACCGCGUUUACUCCAUGCA	seedF1587	1587	ACGCGUUUAC	3.3763e-05	2.31464e-05	0.000192991	0.00032592	0.00267078	0.00248308	0.000939652		0	5.85032e-05	6.615e-05	0.000113896	0.000105084	0.0001383	8.18506e-06
35	ACGCGUUUACUCAAGCGCAACGUCCUCCGAAUCCC	seedF1588	1588	ACGCGUUUAC	7.87802e-05	0.000381916	0.00107523	0.00274223	0.000968157	0.00044253	0.000134236		6.15289e-05	0.000438774	0.00147	0.00334988	0.00400634	0.00254991	0.000532029
35	ACGCGUUUGCUCUCGUAACCCACACUACUGCUGCG	seedF1589	1589	ACGCGUUUAC	5.62716e-05	0.00028933	0.000840889	0.00171951	0.00120185	0.000749842	0.000117456		0.000112803	0.00054603	0.0012348	0.0029479	0.00474193	0.00273143	0.000532029
35	CACCGAUUAGGUCCUCAACGCGUUUACAACCGCAC	seedF1590	1590	ACGCGUUUAC	7.87802e-05	0.000347197	0.000399767	0.000786704	0.000333847	0.000307312	6.7118e-05		6.15289e-05	0.000780042	0.0019257	0.00266651	0.00261397	0.00225603	0.000368328
35	ACGCGUUUACGUCUCCACUUACUGACAGACUUGGC	seedF1591	1591	ACGCGUUUAC	3.3763e-05	0.000277757	0.000578972	0.00106767	0.00303801	0.00204055	0.000788636		2.05096e-05	0.000234013	0.000712951	0.00125956	0.00242351	0.00127064	0.000335587
35	ACGCGUUUACUCUGUUCCUCCACUACCUGUGAGUG	seedF1592	1592	ACGCGUUUAC	7.87802e-05	0.000162025	0.000510047	0.000887852	0.00265965	0.00159802	0.000436267		4.10192e-05	9.75053e-05	0.0002793	0.000515882	0.000735591	0.000328464	5.72954e-05
33	ACGCGUUUACUUUCAACACAUUACCCGCUGUAG	seedF1593	1593	ACGCGUUUAC	0.000135052	0.000567088	0.00104766	0.00187685	0.00606489	0.00517514	0.00357403		5.12741e-05	0.000390021	0.000948151	0.00164144	0.00244978	0.00172876	0.000540214
34	CCGAUGAGCCCUCGACUUAUACUCCCAUCUGUAC	seedF1594	1594	CAACUUAUAC	5.62716e-05	0.000254611	0.000496262	0.000415829	0.00324945	0.00382296	0.0018793		4.10192e-05	0.000273015	0.00058065	0.000770473	0.00172076	0.00163367	0.00064662
35	AGCCAUGCCGACAUACCGAACUCAAUACCGCGCCA	seedF1595	1595		5.62716e-05	0.000150452	0.000385982	0.000618125	0.000478514	0.000454822	0.000100677		5.12741e-05	0.000224262	0.000793801	0.00135335	0.00251546	0.00265364	0.000793951
35	AGCCAUGCUUCACGCACACUCUCACUCACAGGCCA	seedF1596	1596		0.000135052	0.000578661	0.000896029	0.00152845	0.00174713	0.000872767	0.000184574		0.000133313	0.000419273	0.000948151	0.00156775	0.00265338	0.0018757	0.000409253
35	GCUCUAAGCUUCAACUUUGAAAUCCCACACGUGCA	seedF1597	1597	CAACUUUGAAAUCC	0.000101289	0.000543941	0.00133715	0.00228144	0.00277093	0.00237245	0.000570503		0.000102548	0.000614283	0.0016317	0.0028139	0.00355317	0.00225603	0.000401068
35	UUCCGAGGCCCAACGCGUUUACUUCACUCACGCGU	seedF1598	1598	ACGCGUUUAC	2.25086e-05	8.10125e-05	0.000192991	0.000370875	0.000155795	0.000135217	1.67795e-05		6.15289e-05	0.000536279	0.0013671	0.00265311	0.00176673	0.00109776	0.000122776
35	UAGCCGCAUGCCCUCAACUUUGAAAUCCAGUCGCC	seedF1599	1599	CAACUUUGAAAUCC	5.62716e-05	0.000162025	0.000482477	0.000899091	0.00264852	0.00188075	0.000805416		3.07644e-05	0.000224262	0.0003969	0.000783873	0.001018	0.000743365	0.000155516
35	UCGGUCACAGCUGAGACGCGUUUACCUCAUACUGC	seedF1600	1600	ACGCGUUUAC	0.000191323	0.000520795	0.000799533	0.000932807	0.000500771	0.000700672	0.000285251		0.000225606	0.00109206	0.00152145	0.00152085	0.00187838	0.002645	0.000859431
35	CAUCGUGUUUACCUUCCCGUCCUAAACCCGCGUGG	seedF1601	1601		1.12543e-05	9.25857e-05	0.000124066	0.000191057	0.00178052	0.00264288	0.00149337		1.02548e-05	9.75053e-06	4.41e-05	8.7097e-05	0.000223304	0.000276601	3.27402e-05
35	UCAGUCCACGUCCUCAUCAUUACUCCCCCACCACA	seedF1602	1602		4.50173e-05	0.000208318	0.000317056	0.000483261	0.00199195	0.00264288	0.00134236		5.12741e-05	0.00018526	0.0005439	0.000770473	0.00156313	0.00254127	0.00138328
35	UUCCACGCGAACACGACACGCGUGCGUUACAGCUC	seedF1603	1603		0.000123797	0.000601807	0.00104766	0.00264108	0.000678822	0.00034419	0		1.02548e-05	0.000107256	0.00016905	0.000375187	0.000131355	0	0
35	CCGACCAGACUCACGUGUUUACUCAUCGCGCCGGA	seedF1604	1604	ACGCGUUUAC	7.87802e-05	0.000185171	0.000372197	0.000651841	0.00263739	0.00145051	0.000184574		1.02548e-05	6.82537e-05	0.00015435	0.000308189	0.000545125	0.000259313	3.27402e-05
35	UUCCGACAGCCACACCGCGUUUACUCCAAGACAGC	seedF1605	1605	ACGCGUUUAC	6.75259e-05	0.000451356	0.00111659	0.0026186	0.00341637	0.00274122	0.000822195		3.07644e-05	0.000282765	0.000904051	0.00186254	0.00371079	0.00212637	0.000376513
34	GAGCCAACAGUCGCAACGCACACUGCUCGCUUGA	seedF1606	1606		0	0	0	0	0	0.000122925	0.00263438		0	0	0	0	0	0	0
35	ACGCGUUUACUCACCAACCUAUCUACUGCUGAGGA	seedF1607	1607	ACGCGUUUAC	4.50173e-05	0.000173598	0.000896029	0.00132616	0.0011017	0.000774427	0.000167795		7.17837e-05	0.00036077	0.000859951	0.00147395	0.00263368	0.0015213	0.000220997
35	AUCCGACCAGCCGAAUGCGCGUUUACCUCCAUCGC	seedF1608	1608	ACGCGUUUAC	4.50173e-05	0.000196745	0.000413552	0.00115758	0.000434001	0.00029502	1.67795e-05		6.15289e-05	0.000331518	0.00105105	0.00263301	0.00262711	0.00130521	0.000278292
35	AGCCAUACCUCAACUUAUACACACCACACGUGUUG	seedF1609	1609	CAACUUAUAC	0.000112543	0.000694393	0.00118552	0.00175323	0.00352765	0.00328209	0.00129202		0.000112803	0.000682537	0.0015141	0.00226452	0.0041574	0.00346615	0.000622065
35	ACGCGUUUACGUCUCCACCUUACUCCCGUUCGCCU	seedF1610	1610	ACGCGUUUAC	1.12543e-05	0.000162025	0.000289486	0.000449545	0.000556412	0.000417945	8.38975e-05		7.17837e-05	0.000419273	0.000940801	0.00154095	0.00262711	0.00195349	0.000564769
34	ACGCGUUUAUUCUCGCCCUGCGCAGACCGCAUCG	seedF1611	1611	ACGCGUUUAC	3.3763e-05	9.25857e-05	0.000192991	0.000550693	0.00117959	0.000676087	0.000302031		4.10192e-05	0.000458275	0.0010437	0.00253251	0.00509659	0.00363039	0.000744841
35	ACGCGUUUACAUGCUCCUCACGCAACACCUCUGGG	seedF1612	1612	ACGCGUUUAC	4.50173e-05	0.000196745	0.000289486	0.0004945	0.00262626	0.00201597	0.00067118		1.02548e-05	2.92516e-05	0.00013965	0.000308189	0.000486015	0.000466764	3.27402e-05
35	ACGCGUUUACUCUUAACCUGUACUGACGGCUGCAG	seedF1613	1613	ACGCGUUUAC	2.25086e-05	0.000254611	0.000275701	0.000640602	0.00129088	0.000786719	0.000218133		5.12741e-05	0.000321767	0.000698251	0.00125286	0.00262054	0.00139165	0.000270107
35	AUCAGCACUGACCUCAUCGUACUCGGACCAACGCC	seedF1614	1614		6.75259e-05	0.000300904	0.000413552	0.00107891	0.00117959	0.00173324	0.0006544		5.12741e-05	0.000263264	0.00038955	0.000783873	0.00181271	0.00261906	0.00128505
35	ACCGAGAAAUCCCCAAUGCCGUGAUUAAUCGGCCC	seedF1615	1615		3.3763e-05	0.000381916	0.0011028	0.0026186	0.00132426	0.000774427	0.000385928		1.02548e-05	0.000136507	0.00037485	0.000803972	0.00097203	0.000752009	0.000180071
35	CGACCUAGCUUCACGAUACUGAGACAACGACCUUG	seedF1616	1616		0.000315121	0.0012962	0.00187477	0.0026186	0.00218113	0.00137676	0.000402708		7.17837e-05	0.000575281	0.0010143	0.00158115	0.00224618	0.00160774	0.000384698
35	AGCCAUGCCAAAUACGCAUACUAACACUGCAGGCU	seedF1617	1617		0	0	0	0	2.22565e-05	0.000430237	0.00444657		0	0	0	0	0	0	8.18506e-06
35	GAUCACGACAUCACGCCUGACGCACACUGUCCACC	seedF1618	1618		0	1.15732e-05	2.75701e-05	2.24773e-05	3.33847e-05	0.000405652	0.0026176		0	0	0	6.69977e-06	0	0	0.000130961
35	CCGACCAGGCUCACUUUUACUACCCUCCACCGCUG	seedF1619	1619		7.87802e-05	0.000543941	0.00107523	0.00176447	0.00111282	0.000872767	0.000117456		7.17837e-05	0.000341269	0.000705601	0.00106526	0.00261397	0.00190163	0.000335587
35	AGCCAUGCCACAGGUUACUGCUCACAAACCGCGCC	seedF1620	1620		4.50173e-05	0.000173598	0.000261916	0.000269727	0.00044513	0.00044253	0.000234913		0.000123058	0.000331518	0.0004116	0.00101167	0.00222648	0.00261042	0.000924912
35	CUACACCAGACCUCGACUACUCAGGCCAGACCUCU	seedF1621	1621		1.12543e-05	0.000173598	0.000510047	0.000696795	0.000623181	0.000540869	0.000251692		5.12741e-05	0.000419273	0.000793801	0.00113226	0.00171419	0.00261042	0.0012605
35	CCAACUUUGAAAUCCCAUCCCGUCACGUCACCUCU	seedF1622	1622	CAACUUUGAAAUCC	0	0.000104159	0.000303271	0.000303443	0.00201421	0.00260601	0.00145982		1.02548e-05	0.000107256	0.00024255	0.000562781	0.00112966	0.00128792	0.000523844
35	CGACCUAGCUCACUGUACUCUCAACACCGCUGUGG	seedF1623	1623		4.50173e-05	0.000219891	0.000234346	0.000269727	0.00211436	0.00260601	0.00164439		2.05096e-05	8.77548e-05	0.00011025	0.000140695	0.000302118	0.000466764	0.000204627
35	CGACGACCCAACGCUGCUCUAACCCUAACGUGCCA	seedF1624	1624		4.50173e-05	0.000254611	0.000303271	0.000337159	0.00235919	0.00260601	0.00109067		4.10192e-05	9.75053e-05	0.0002352	0.00030149	0.000663345	0.000760652	0.000245552
35	CCGACCAACUUCAACGCAUCUCUGACCGACGUGUG	seedF1625	1625		6.75259e-05	0.000208318	0.000317056	0.000337159	0.00260401	0.00157344	0.000167795		5.12741e-05	8.77548e-05	0.0001323	0.000254591	0.000374363	0.000224738	2.45552e-05
35	CCGACGAGCCAACCAACUUUGAAAUCCCACCAGUG	seedF1626	1626	CAACUUUGAAAUCC	0.000146306	0.0006481	0.00180584	0.00211286	0.00323832	0.00170866	0.000218133		0.000235861	0.000809294	0.00175665	0.00265981	0.00360571	0.00186706	0.000270107
35	ACGCGUUUACUCACUCCUCCCUUCACCACGUUGAC	seedF1627	1627	ACGCGUUUAC	6.75259e-05	0.000266184	0.000441122	0.00104519	0.0013799	0.0013153	0.00067118		0.000123058	0.000429023	0.00119805	0.00219082	0.00439384	0.00413173	0.0015879
34	ACUUAUACUGUGUACCAAUCCUUCACUCGCAUCG	seedF1628	1628		1.12543e-05	2.31464e-05	0.000179206	0.000213534	0.00146893	0.0021266	0.00119134		2.05096e-05	8.77548e-05	0.00040425	0.000723575	0.00206885	0.00411444	0.00232456
35	AGCCAUGCCGAGACGCCUACUCACUACAAGUGCCG	seedF1629	1629		0.000168815	0.000451355	0.000896029	0.0011351	0.00156908	0.00156115	0.000788636		8.20385e-05	0.000526529	0.000999601	0.00149405	0.00313283	0.00389834	0.00113772
35	GAUUUCCGGACCCAGCUCAACGCCGUUUACUCGGG	seedF1630	1630		7.87802e-05	0.000416636	0.000951169	0.00259612	0.00107944	0.000590039	0.000100677		2.05096e-05	7.80042e-05	0.0002499	0.000428785	0.000486015	0.000216094	8.18506e-06
35	AGCCACGCCAAAACACCGAUACUGUGUACCAACCG	seedF1631	1631		0.000101289	0.000381916	0.000647898	0.00123625	0.000322719	6.14624e-05	1.67795e-05		0.000123058	0.000789793	0.00133035	0.00217073	0.00259427	0.00125335	0.000155516
35	CGACGAGUCCUCACUGUACUCCGCUACAGUCGCCU	seedF1632	1632		3.3763e-05	0.000115732	0.000192991	0.000213534	0.00194744	0.00259371	0.00169473		2.05096e-05	0.000146258	0.0002352	0.000321589	0.000860378	0.00133114	0.00061388
35	CAACGCGUUUACUAACUCGCCACUAGCACCGCAGU	seedF1633	1633	ACGCGUUUAC	0.000123797	0.000439782	0.00118552	0.00167456	0.00594248	0.00531035	0.00194642		6.15289e-05	0.000458275	0.00130095	0.00220422	0.00435443	0.0038897	0.00148968
36	AGCCGACAGUCCGCAACGCGUUUACUCACGCGGUCG	seedF1634	1634	ACGCGUUUAC	0.000191323	0.000497648	0.00132337	0.00239383	0.000790105	0.000381067	5.03385e-05		6.15289e-05	0.000614283	0.00115395	0.00259281	0.00218707	0.000838446	0.000106406
35	ACGCGUUUACUCCAAGCUGUACAUGCUAUUGCUCG	seedF1635	1635	ACGCGUUUAC	0	0.000150452	0.000303271	0.000910329	0.0013799	0.00108174	0.000151015		5.12741e-05	0.000165759	0.000588	0.00146725	0.0025877	0.00140894	0.000212812
34	ACGCGUUUACUCCCCACUCGAAGCAUCGCUGUUG	seedF1636	1636	ACGCGUUUAC	6.75259e-05	0.000520795	0.0011028	0.00201172	0.00360555	0.00330668	0.00266794		5.12741e-05	0.000312017	0.000970201	0.00155435	0.00264024	0.00197078	0.000859431
35	ACGCGUUUAUAUCUCCUCACUGCACCACAGGCUUG	seedF1637	1637	ACGCGUUUAC	2.25086e-05	0.000185171	0.000523832	0.000708034	0.00258175	0.00240933	0.00125846		1.02548e-05	0.000224262	0.0005145	0.00087767	0.0016091	0.00155588	0.000597509
35	UCAGUCCAGCGUCUCAACUUUUAGCUCUACAUACA	seedF1638	1638		0.000101289	0.000208318	0.000620328	0.00110139	0.00258175	0.00105715	0.000285251		4.10192e-05	0.000419273	0.000845251	0.00131985	0.00126758	0.000769296	3.27402e-05
35	ACGCGUUUACAUCUCCUUCCAAUACGCAUCGCGGC	seedF1639	1639	ACGCGUUUAC	0.000101289	0.000312477	0.000620328	0.00124749	0.00326057	0.00341731	0.00110745		3.07644e-05	0.000273015	0.0006174	0.00116576	0.00267308	0.00254127	0.000736655
35	AUCCGAGCACACGUCCUCACGUAUUCCCCACGCUG	seedF1640	1640		6.75259e-05	0.000208318	0.000551402	0.00118006	0.00223678	0.00258142	0.000704739		1.02548e-05	9.75053e-06	9.55501e-05	0.000180894	0.000302118	0.000242026	8.18506e-05
34	ACGCGUUUACUGUUACCCCUUCCCGACAGAGUCG	seedF1641	1641	ACGCGUUUAC	3.3763e-05	0.000104159	0.000165421	0.000472023	0.00198083	0.00157344	0.000503385		4.10192e-05	0.000146258	0.00040425	0.00105186	0.00266652	0.00181519	0.000294662
35	ACUUAUACUCAGCACUUCCUCGACCGUUCGCGCCC	seedF1642	1642		3.3763e-05	0.000138879	0.000454907	0.000944045	0.00121298	0.00153656	0.000536944		3.07644e-05	0.000136507	0.00055125	0.00146725	0.00182584	0.00257585	0.0010395
35	CCGACCAGCUCCAACGCUACUAACAACGACCAGCG	seedF1643	1643		0.000135052	0.000694393	0.00118552	0.00191057	0.00285996	0.00224953	0.0006544		0.000164077	0.000711789	0.0014847	0.00250571	0.00432816	0.00343158	0.000859431
34	CCGACCAGUCGUCAACUUAUGCAAUCCCGCAUAC	seedF1644	1644	CAACUUAUAC	0.000146306	0.000624954	0.00108902	0.00135987	0.00348314	0.00301166	0.00112423		0.000123058	0.000809294	0.000992251	0.00142035	0.00309999	0.00253263	0.000769396
35	CAACGCUGUUUACUUGUUCCCCAUUGCACUCGCCU	seedF1645	1645		1.12543e-05	0.000162025	0.000413552	0.000910329	0.00230355	0.00256913	0.00174507		1.02548e-05	0.000156008	0.00059535	0.00114566	0.00184554	0.00205722	0.000924912
35	GUUUCCGACCAUGACCUCAAUGCUACACUCUCCAC	seedF1646	1646		6.75259e-05	0.000347197	0.000703038	0.00150598	0.00239257	0.00256913	0.000889313		0	0.000126757	0.0002352	0.000629778	0.000853811	0.000873022	0.000237367
35	UCAGUCCAUGACCUCAACUUAUACCGACUCACGUG	seedF1647	1647	CAACUUAUAC	4.50173e-05	0.000185171	0.000565187	0.00107891	0.0023258	0.00256913	0.000889313		2.05096e-05	0.000234013	0.0006321	0.00110546	0.00189809	0.00168554	0.000466549
35	ACGACCUAGCCCCAACUUUUACUCCACUACCGCCU	seedF1648	1648	CAACUUAUAC	0.000202578	0.000902711	0.00121309	0.00139359	0.00115734	0.000725257	0.000117456		0.000143567	0.000887298	0.00144795	0.00194963	0.002568	0.00185841	0.000482919
35	AGCCACGCCAAUACACUUAUACUCCGCAGACGUAC	seedF1649	1649		0.000168815	0.000636527	0.00121309	0.00211286	0.00121298	0.000786719	0.000167795		0.000184587	0.000945801	0.00166845	0.00253921	0.00378961	0.00280923	0.000572954
35	AGCCAUGCCGCAACGAUACCAGUACCGCGAGAUCG	seedF1650	1650		0.00015756	0.000902711	0.00144743	0.00218029	0.0018139	0.00140134	0.000469826		0.000205096	0.000565531	0.0012789	0.00191613	0.00359914	0.00320684	0.000859431
35	CAACGCGUUUACUGUCCUUGCCUAACCGCUUGAGG	seedF1651	1651	ACGCGUUUAC	3.3763e-05	0.00035877	0.000909814	0.00165208	0.0018918	0.0013153	0.000436267		0.000102548	0.000487526	0.001176	0.00201663	0.00378961	0.00276601	0.000581139
35	CAACGUCGUUUACUAUCCACGUCUAGCGUCUCUCG	seedF1652	1652		1.12543e-05	0.000231464	0.000427337	0.000708034	0.00112395	0.00104486	0.000285251		2.05096e-05	0.000224262	0.00068355	0.00131985	0.002568	0.00172876	0.000597509
35	UCAGUCCACGCCGUCAACCUUACUCCCCACUAACG	seedF1653	1653		1.12543e-05	0.000104159	0.000206776	0.000314682	0.000645438	0.000503992	6.7118e-05		1.02548e-05	0.000224262	0.000735001	0.00110546	0.00256143	0.00253263	0.00069573
35	ACGUGUUUACUUUCACUCAUGCGCCACGAGGACCC	seedF1654	1654	ACGCGUUUAC	3.3763e-05	0.000231464	0.000827103	0.00130368	0.00255949	0.00227411	0.000771857		4.10192e-05	8.77548e-05	0.00027195	0.000549381	0.00131355	0.000829803	8.18506e-05
35	AUCCGACAGCCCAUCAACGUGUUUACUUCGCUUUG	seedF1655	1655	ACGCGUUUAC	4.50173e-05	0.000243038	0.000482477	0.00111262	0.00255949	0.00202826	0.000486605		0	1.95011e-05	0.0001911	0.000274691	0.000341524	0.000146944	1.63701e-05
35	CAACGCGUUUACACUCACCCUGCAGCUACAGCUGG	seedF1656	1656	ACGCGUUUAC	5.62716e-05	0.000312477	0.000758178	0.00149474	0.00255949	0.00226182	0.000956431		0	6.82537e-05	0.00028665	0.000535982	0.00103771	0.000795228	0.000237367
35	CCGAUAAGUUCUCAUACGCGUUUACUCUAUGGCAG	seedF1657	1657	ACGCGUUUAC	5.62716e-05	0.000115732	0.000261916	0.000370875	0.00255949	0.00127842	0.000268472		0	1.95011e-05	5.145e-05	0.000107196	0.000105084	2.59313e-05	0
35	CGGCGCCAGUGUAACAACGCGUUUACCUCCACUAC	seedF1658	1658	ACGCGUUUAC	0.000146306	0.000821699	0.000882244	0.0011351	0.000623181	0.000405652	0.000251692		0.000235861	0.000936051	0.0017934	0.00198313	0.00237753	0.00255856	0.000671175
35	UGACCGAUGAUCACGCUUCACAUUGGAACCGCGCC	seedF1659	1659		2.25086e-05	0.000104159	0.000124066	0.000258489	0.00206985	0.00255684	0.00100677		1.02548e-05	3.90021e-05	3.675e-05	2.67991e-05	9.19488e-05	6.05064e-05	3.27402e-05
35	ACGCGUUUACUCAGAGACAUCGGCCGAUUAGCAGC	seedF1660	1660	ACGCGUUUAC	6.75259e-05	0.000428209	0.0011993	0.00255117	0.00151344	0.00109403	0.000151015		1.02548e-05	0.000117006	0.00053655	0.00107866	0.00130042	0.000752009	0.000155516
35	ACGCGUUUACAACUCCAACCCGAUACCCGCGUGGC	seedF1661	1661	ACGCGUUUAC	2.25086e-05	0.000208318	0.000399767	0.000516977	0.00254837	0.00222494	0.000419487		0	9.75053e-06	1.47e-05	2.00993e-05	0.00011822	3.45751e-05	0
35	ACGCGUUUACUAUCCACUCCAACGGCACGCUUAGG	seedF1662	1662	ACGCGUUUAC	2.25086e-05	0.000196745	0.000385982	0.000764227	0.00254837	0.00239704	0.00098999		1.02548e-05	0.000234013	0.0003822	0.000817372	0.00204258	0.00140029	0.000335587
35	AGCCAUGCUUUUCAACUUAUGCUCAGUUCACGUCC	seedF1663	1663	CAACUUAUAC	0.000135052	0.000763832	0.00141986	0.00240507	0.00357216	0.0022987	0.000805416		9.22933e-05	0.000273015	0.0006321	0.00135335	0.00191779	0.000994034	0.000130961
35	AUCCGACUCAGUCGCAACUUUGAAAUCCAUGAUAC	seedF1664	1664	CAACUUUGAAAUCC	0.000112543	0.000393489	0.000937384	0.00179818	0.00254837	0.00106945	0.000151015		1.02548e-05	0.000146258	0.0003234	0.00086427	0.000991734	0.000363039	3.27402e-05
35	CAACGCGUUUACAUCUCAAGCCCUAGACCGCAUAG	seedF1665	1665	ACGCGUUUAC	9.00345e-05	0.000381916	0.000813318	0.00138235	0.00354991	0.00292561	0.00177863		7.17837e-05	0.000195011	0.0005439	0.000937968	0.00198347	0.00218688	0.00130142
35	UCGCUCAAAGCCCAACGCGUUUACUUUGACUUCGC	seedF1666	1666	ACGCGUUUAC	2.25086e-05	0.000439782	0.00113037	0.00193304	0.000957028	0.00039336	0.000117456		9.22933e-05	0.000399772	0.0012348	0.00254591	0.00243664	0.00117555	0.000163701
35	ACCUACUAGCUGCCGUCACGUGUUUACUCACCUGC	seedF1667	1667	ACGCGUUUAC	0.000213832	0.000347197	0.000399767	0.00057317	0.00134652	0.00254454	0.00151015		4.10192e-05	0.000204761	0.0002793	0.000334988	0.000486015	0.000743365	0.000384698
35	ACGCGUUUACGUUCCCAUCCCAACCCGCACCGCCU	seedF1668	1668	ACGCGUUUAC	2.25086e-05	0.000335623	0.00106145	0.00120253	0.00277093	0.00322063	0.00127524		1.02548e-05	0.000165759	0.00041895	0.000750374	0.00197033	0.00130521	0.000376513
35	GGCUCUAAGGCACUCAACGCGUUUACCACGCGCCU	seedF1669	1669	ACGCGUUUAC	0.000101289	0.000474502	0.00132337	0.00266356	0.00301575	0.0032698	0.00098999		3.07644e-05	0.000321767	0.000882001	0.00151415	0.00144491	0.00120148	0.000278292
35	AGCCAUACCUCACGGUUUACCUCACCACGCGUUGG	seedF1670	1670		7.87802e-05	0.000451356	0.000647898	0.00120253	0.00141329	0.00115549	0.000167795		4.10192e-05	0.000409522	0.00102165	0.00122606	0.00246291	0.00254127	0.000687545
35	GAACGCGUUUACCUUCCAACCCUGCACUCUGCAUC	seedF1671	1671	ACGCGUUUAC	4.50173e-05	0.000416636	0.000634113	0.00135987	0.00148006	0.000934229	0.000234913		0.000102548	0.000604533	0.0014259	0.00241862	0.003586	0.00328464	0.000982207
35	ACGCGUUUACUAUCCGCUCCCACCGUACAAUCUGG	seedF1672	1672	ACGCGUUUAC	4.50173e-05	0.000439782	0.000661683	0.000932807	0.00253724	0.00217577	0.00119134		5.12741e-05	0.000117006	0.00030135	0.000482383	0.00130042	0.000933528	0.000343773
35	CCUACAAGCUCAACUUAUGCUCCGCUCACGGCCUG	seedF1673	1673	CAACUUAUAC	6.75259e-05	0.000486075	0.000427337	0.000539454	0.00253724	0.00247079	0.000822195		0.000133313	0.000341269	0.00068355	0.000669977	0.00130699	0.00126199	0.000286477
35	AUCCGACCAGUCUAACUUAUACUCAGCACUUCGCA	seedF1674	1674	CAACUUAUAC	7.87802e-05	0.00035877	0.000537617	0.000685557	0.00219226	0.00113091	0.000352369		0.000133313	0.000282765	0.00100695	0.00138685	0.00253516	0.00179791	0.000270107
35	UCCGAUGAGCCGCAACAUACAUCCACCAAACGUCC	seedF1675	1675		0	0	0	0	1.11282e-05	0.000208972	0.0025337		0	0	7.35001e-06	0	6.56777e-06	0	2.45552e-05
34	ACGUGUUUACUCCAUACCUCCGACCUCCAGUUGC	seedF1676	1676	ACGCGUUUAC	0	4.62929e-05	0.000192991	0.000112386	0.00125749	0.00253225	0.00219811		2.05096e-05	3.90021e-05	0.00011025	0.000227792	0.000367795	0.000682858	0.000360143
35	CAACGCGUUUACAUCCCCACAUCCACGAGACCUCG	seedF1677	1677	ACGCGUUUAC	6.75259e-05	0.000219891	0.000703038	0.00106767	0.00376134	0.00322063	0.00110745		4.10192e-05	8.77548e-05	0.00030135	0.000515882	0.000899785	0.000726077	0.000147331
35	CAACGCGUUUACCUCUCUAUCUCCGUGCACCGCUA	seedF1678	1678	ACGCGUUUAC	3.3763e-05	0.000335623	0.000565187	0.000966522	0.00407293	0.0032698	0.00098999		2.05096e-05	0.00017551	0.00059535	0.000958067	0.00148432	0.000976747	0.000204627
34	CAACGCGUUUAUUCUCCUCCCCUUGCACACAUCU	seedF1679	1679	ACGCGUUUAC	4.50173e-05	0.000347197	0.000758178	0.00137111	0.00543058	0.00399506	0.0019632		4.10192e-05	0.000195011	0.0006321	0.00118586	0.00252859	0.00203129	0.0007121
35	GGCUACACGUCAACCUGAACGCGUUUACACCACAC	seedF1680	1680	ACGCGUUUAC	0.000236341	0.000914284	0.00130958	0.00185437	0.00109057	0.00135217	0.000503385		0.000348664	0.00120907	0.00183015	0.0030484	0.00254173	0.00210044	0.000597509
35	CAACGCGUUUACUAUCCCCGAAUACACCCGCGGCU	seedF1681	1681	ACGCGUUUAC	0.00015756	0.000601807	0.00118552	0.00228144	0.00267078	0.00168407	0.000436267		0.000123058	0.000887298	0.0018081	0.00333649	0.00463685	0.00379462	0.00140783
35	UCAGCGUAGCCGGCAACUUUGAAAUCCACUGUGCA	seedF1682	1682	CAACUUUGAAAUCC	0.00033763	0.00121519	0.00148879	0.00171951	0.00132426	0.000749842	0.000201354		0.000430702	0.00155033	0.00247695	0.00330969	0.00353346	0.00267093	0.000572954
35	AUCAGCACAGCUCCUCAUCGCGUUUACCAAACCCC	seedF1683	1683	ACGCGUUUAC	0.000101289	0.000381916	0.000716823	0.00151722	0.00211436	0.00251996	0.00100677		1.02548e-05	0.00017551	0.00053655	0.000911169	0.00153686	0.00171147	0.000638435
34	CUACCUACAAAUUCAGUCCAACGCCACGAGCCCC	seedF1684	1684		7.87802e-05	0.000254611	0.000399767	0.000730511	0.00235919	0.00251996	0.000520164		1.02548e-05	4.87526e-05	0.0001323	0.000221092	0.000210169	0.000172876	4.91104e-05
35	GCAGCACACACCUCACUGUACUUACACCCGCCGCU	seedF1685	1685		0	0	0	0	1.11282e-05	0.000258142	0.00251692		0	1.95011e-05	0	0	0	0	0.000171886
35	AUCAGCACAGACCACAACGUUACUCCAACGACCUG	seedF1686	1686		9.00345e-05	0.000347197	0.000882244	0.00140483	0.00122411	0.00116779	0.00033559		9.22933e-05	0.000409522	0.000992251	0.00142035	0.00251546	0.00248941	0.000851246
35	UCCGAGAGACUUCAACAGCUACUCGGCUGACCUCG	seedF1687	1687		6.75259e-05	0.000312477	0.000427337	0.000910329	0.00082349	0.000602332	0.000100677		0.000112803	0.000614283	0.00138915	0.00246552	0.00360571	0.00317227	0.00072847
35	ACGCGUUUACUCAUACUCGCGGCUACCGAUACCUC	seedF1688	1688	ACGCGUUUAC	0.000135052	0.000543941	0.000854674	0.0014835	0.00251498	0.00124154	0.000167795		5.12741e-05	0.000253514	0.000661501	0.00129306	0.00173389	0.000864378	3.27402e-05
35	ACGCGUUUACUCCAUACACACUUUCCGUGUCCCGA	seedF1689	1689	ACGCGUUUAC	2.25086e-05	0.000219891	0.000496262	0.000910329	0.00251498	0.00186846	0.000738298		3.07644e-05	0.000107256	0.00024255	0.000415386	0.000604235	0.000380326	4.91104e-05
35	CAACGCGUUUACUAGCUCCACCCAUUCGCGCUGCG	seedF1690	1690	ACGCGUUUAC	4.50173e-05	0.00028933	0.000537617	0.00115758	0.000612053	0.00034419	6.7118e-05		0.000112803	0.000468025	0.0013671	0.00267321	0.00382901	0.00218688	0.000368328
35	ACGCGUUUACUCCACAGGUCGAUGCGCCGUAGCUC	seedF1691	1691	ACGCGUUUAC	0.000135052	0.000451356	0.00117173	0.00304567	0.00302688	0.00299937	0.00125846		1.02548e-05	0.000126757	0.0003087	0.000837471	0.00114279	0.000795228	0.000139146
35	CAACGCGUUUACUCUUACACACCUUCCCAUGUCCC	seedF1692	1692	ACGCGUUUAC	4.50173e-05	0.000208318	0.000537617	0.000887852	0.00244821	0.00250767	0.000956431		3.07644e-05	5.85032e-05	0.00016905	0.000321589	0.000492583	0.000302532	8.18506e-05
35	UCAGCACAGUGCUCAUCGCGAUCCCUGACACCGCU	seedF1693	1693		3.3763e-05	0.000127305	0.000289486	0.000561932	0.001302	0.0013153	0.000922872		1.02548e-05	0.000146258	0.0004263	0.000683377	0.00187838	0.00249805	0.0012605
35	ACGCGUUUACCCUCCGCACACUACCCACUGACUCG	seedF1694	1694	ACGCGUUUAC	0	9.25857e-05	0.000248131	0.000404591	0.000400617	0.000270435	5.03385e-05		3.07644e-05	0.00018526	0.000727651	0.00136005	0.00249575	0.00206586	0.000736655
35	ACGCGUUUACUGUCCAACGACUACAUACCGCAUCG	seedF1695	1695	ACGCGUUUAC	0	0.00028933	0.000578972	0.000977761	0.00287109	0.00270435	0.00110745		3.07644e-05	0.000195011	0.000690901	0.00131315	0.0033824	0.0025672	0.000769396
35	CAUUCGCUCUACAGUACUCAUCGCGUUACCUCUGC	seedF1696	1696		1.12543e-05	0.000115732	0.000192991	0.000202295	0.00170262	0.00249538	0.00142626		1.02548e-05	4.87526e-05	3.675e-05	0.000167494	0.000190465	0.000164232	9.82207e-05
35	ACGCGUUUACUCUCGACGCCAACGAUUGAUGCCCG	seedF1697	1697	ACGCGUUUAC	0.000202578	0.0011689	0.00274323	0.00542826	0.00358329	0.00211431	0.000553723		8.20385e-05	0.00018526	0.000896701	0.00179554	0.0022002	0.00119284	0.000270107
33	CAACGCGUUUACCUCGCCACUACAGCGUUGCAA	seedF1698	1698	ACGCGUUUAC	0.000146306	0.000636527	0.00158528	0.00222525	0.00411745	0.0029502	0.000704739		8.20385e-05	0.000653286	0.0017493	0.0028608	0.00440041	0.00308583	0.000769396
35	UCAGUCCACCACUCAAUGAGUUUACUCCAACCUGC	seedF1699	1699		4.50173e-05	0.000173598	0.000427337	0.000786704	0.00158021	0.00199138	0.000922872		7.17837e-05	0.000214512	0.0004557	0.000844171	0.00170105	0.00248941	0.00129324
35	ACAACGCGUUUACCCAUCCCCACUCAACCACGUCU	seedF1700	1700	ACGCGUUUAC	3.3763e-05	0.00035877	0.000523832	0.000887852	0.000678822	0.000467115	8.38975e-05		0.000133313	0.000468025	0.00135975	0.00167494	0.00248919	0.00216959	0.00069573
35	AGCCAACCCUCGACGAGUUACUAGUACCACGCCUG	seedF1701	1701		0.000180069	0.000543941	0.00133715	0.00169703	0.000912515	0.0004917	8.38975e-05		0.000102548	0.000585032	0.00118335	0.00192953	0.00248919	0.00216959	0.000433808
35	ACGCGAUACAAUACCGCAUCGCCUUUCGAAUGCCG	seedF1702	1702		4.50173e-05	0.000532368	0.00100631	0.00248374	0.00142441	0.000872767	0.000184574		1.02548e-05	0.00017551	0.0005733	0.00113896	0.00223304	0.001383	0.000196441
35	ACGCGUUUACUCCAUCACUACAAGCUGCUUGUGGC	seedF1703	1703	ACGCGUUUAC	4.50173e-05	0.000150452	0.000124066	0.00032592	0.00198083	0.00248308	0.00104033		1.02548e-05	0.000136507	0.00012495	0.000261291	0.000545125	0.000484052	0.000106406
35	CAACGCGUUUACCUCACCACUGCACUAACGUCGCU	seedF1704	1704	ACGCGUUUAC	0.000146306	0.000856418	0.00141986	0.00224773	0.00514125	0.00438842	0.00260082		0.000102548	0.000419273	0.000940801	0.00160125	0.00332986	0.00275736	0.0012032
35	CUGGGAACGUACGAUACAGUUCAUGGCUCAUCGGU	seedF1705	1705		0.000123797	0.000555514	0.000703038	0.00196676	0.00163585	0.00248308	0.00161083		2.05096e-05	0.000136507	0.00031605	0.00057618	0.00029555	0.00070879	0.000351958
35	AGCCAUGCCAUCAACGCAUAAUCACCGCACGUGCU	seedF1706	1706		2.25086e-05	0.000127305	0.000248131	0.000427068	0.000166924	9.83399e-05	3.3559e-05		6.15289e-05	0.000390021	0.000749701	0.00110546	0.00248262	0.00224738	0.00061388
34	CAACGCGUUUACUCUGCGCCUCUCCACGUUCGGG	seedF1707	1707	ACGCGUUUAC	5.62716e-05	0.000300904	0.000744393	0.00140483	0.00225903	0.00133988	0.000385928		0.000133313	0.000497277	0.00171255	0.00307519	0.00619998	0.0035353	0.000671175
35	CAGCCUAGCUAUCAACUUAUACUCAACGCGCCCGA	seedF1708	1708	CAACUUAUAC	0.000135052	0.000578661	0.000813318	0.00115758	0.0041397	0.00331897	0.000838975		4.10192e-05	0.000204761	0.0003528	0.000475684	0.00101144	0.000570489	0.000196441
35	CCGAUGAGCUCAACGUACUCCACUCACCACUGCUG	seedF1709	1709		0	6.94393e-05	9.64954e-05	0.000146102	0.000233693	0.000221265	0.000167795		7.17837e-05	0.000204761	0.00061005	0.000951367	0.00172076	0.00248076	0.00141602
35	ACGACGAGUCUCAUCGCGUUUACUCCAACGACCUC	seedF1710	1710	ACGCGUUUAC	0.000315121	0.00127305	0.00187477	0.00278718	0.00249273	0.00137676	0.000419487		0.000266625	0.000906799	0.00210945	0.0030015	0.00305401	0.00142622	0.000196441
35	ACAGUUCCGAAGCCAGCCCAUCGCGUUUACUGUCG	seedF1711	1711	ACGCGUUUAC	7.87802e-05	0.000428209	0.00104766	0.0024725	0.00146893	0.00111862	0.000251692		5.12741e-05	0.000195011	0.000793801	0.00206353	0.00162224	0.00108047	8.18506e-05
35	GUGACGCAAGCGCUCAACGCGUUUACUAACAUGCG	seedF1712	1712	ACGCGUUUAC	0.000202578	0.000752259	0.00124066	0.0024725	0.000957028	0.000319605	1.67795e-05		0.000102548	0.000487526	0.0010584	0.00154765	0.00114936	0.000440833	6.54805e-05
35	AGCCAUGCCGUUGCAACUUUUCCUCUCCAGAUGCA	seedF1713	1713		9.00345e-05	0.000208318	0.000813319	0.00107891	0.00247047	0.000897352	0.000218133		3.07644e-05	0.000165759	0.00033075	0.000602979	0.000847243	0.000259313	8.18506e-06
35	ACGCGAUAGACGUCGCGCGCCAACGAUCAAUCAGC	seedF1714	1714		0.000135052	0.000509222	0.000951169	0.00205667	0.000767848	0.000467115	8.38975e-05		9.22933e-05	0.00055578	0.0012201	0.00210373	0.00246948	0.00152995	0.000139146
35	CAACUUUGAAAUCCCACCUCUGCACAUCGCGCGUG	seedF1715	1715	CAACUUUGAAAUCC	6.75259e-05	0.000451356	0.000482477	0.000887852	0.000834618	0.000540869	0.000151015		3.07644e-05	0.000273015	0.000786451	0.00156105	0.00246948	0.00162503	0.000261922
35	CUUCAGCACCAGUCCUCAAACGCGUUUACCACCAG	seedF1716	1716	ACGCGUUUAC	0.000168815	0.000555514	0.00128201	0.00271975	0.00293785	0.00185617	0.000469826		7.17837e-05	0.000380271	0.000845251	0.00139355	0.00200974	0.001383	0.000220997
35	ACGCGUUUACUCCAAGUGCCGCGCCCGAUGAGUGG	seedF1717	1717	ACGCGUUUAC	5.62716e-05	0.000381916	0.000758178	0.00186561	0.00245934	0.00175783	0.000369149		0	0	3.675e-05	8.03972e-05	0.00011822	5.18627e-05	0
35	CAACGCGUUUACUUCUCCUCCACUCGUGACCCACA	seedF1718	1718	ACGCGUUUAC	4.50173e-05	0.000370343	0.000647898	0.000797943	0.0023258	0.0024585	0.000872534		2.05096e-05	0.000136507	0.00036015	0.000629778	0.0011625	0.00091624	0.000212812
35	UUGUCGGCGACCUCAUCGCGUUUACUCUAGCGCCA	seedF1719	1719	ACGCGUUUAC	4.50173e-05	0.000300904	0.000441122	0.000708034	0.00225903	0.0024585	0.000855754		2.05096e-05	0.000253514	0.0003969	0.000623079	0.000991734	0.000752009	0.000180071
35	AGCCAUGCCAAGAGACGUCUACGAGUACCACCGCG	seedF1720	1720		0.000146306	0.00035877	0.000565187	0.0012812	0.000767848	0.000503992	5.03385e-05		8.20385e-05	0.000243763	0.000764401	0.00133995	0.00245635	0.00178926	0.000163701
35	GAACGCGUUUACUUCCCGACCCCACCUCUGCUACG	seedF1721	1721	ACGCGUUUAC	0.000123797	0.000786979	0.00133715	0.00255117	0.00217001	0.00159802	0.000352369		0.000143567	0.000848296	0.00180075	0.00308189	0.00420994	0.00336243	0.000638435
35	UCCGACCAGCCCCACUUAUAGCUCGCCUAACGUCG	seedF1722	1722		4.50173e-05	0.000150452	0.000330841	0.000449545	0.000656566	0.000307312	0.000134236		4.10192e-05	0.000390021	0.000727651	0.00127966	0.00244978	0.00203129	0.000515659
35	ACGCGUUUACUCCGCACUACAAUACUAAUCGUGCA	seedF1723	1723	ACGCGUUUAC	4.50173e-05	0.000266184	0.000385982	0.000752988	0.00244821	0.00205285	0.000855754		3.07644e-05	6.82537e-05	0.00033075	0.000448885	0.000722455	0.000544558	0.000130961
35	ACGCGUUUACUCCUCAUGUAUGCCUCCGUUGGGUC	seedF1724	1724	ACGCGUUUAC	7.87802e-05	0.000312477	0.000399767	0.000887852	0.00244821	0.00215119	0.000704739		2.05096e-05	8.77548e-05	0.00018375	0.000200993	0.000604235	0.000380326	0.000122776
35	CAACGUCGUUUACUGUCCACUGACAUGAAUCCUCU	seedF1725	1725		1.12543e-05	9.25857e-05	0.000344626	0.0004945	0.00244821	0.00220036	0.000922872		0	0	5.145e-05	4.01986e-05	0.000164194	0.000181519	3.27402e-05
35	CCAACUUGAAAUCCCAUCCCUUCACUCCGCGUAUG	seedF1726	1726		3.3763e-05	0.000231464	0.000427337	0.000472023	0.00244821	0.00217577	0.000536944		4.10192e-05	0.000126757	0.00040425	0.000462284	0.000623938	0.000561846	9.00357e-05
35	CCGACCAGUAACUCAACUUAUACACCCCGUAGACC	seedF1727	1727	CAACUUAUAC	2.25086e-05	0.000138879	0.000234346	0.000393352	0.00244821	0.00218806	0.000637621		1.02548e-05	7.80042e-05	0.000147	0.000247891	0.000525422	0.000276601	6.54805e-05
35	GUCCGACUUCCUCCGGAUACCACUACACUCCCUCG	seedF1728	1728		4.50173e-05	0.000300904	0.000771963	0.00149474	0.00159134	0.0024462	0.00127524		1.02548e-05	4.87526e-05	0.0002205	0.000495783	0.000860378	0.00131385	0.000523844
35	UCAGCACAGCCCACCUUAUACUCUGUAGCGUCGCC	seedF1729	1729	CAACUUAUAC	0	1.15732e-05	2.75701e-05	2.24773e-05	0.000244821	0.00034419	0.000218133		5.12741e-05	6.82537e-05	0.0002499	0.000408686	0.00119533	0.00244619	0.00211175
35	CAACGCGUUUACUCGCCACGCCUCCGUUAACCUGC	seedF1730	1730	ACGCGUUUAC	5.62716e-05	0.00032405	0.000689253	0.00156217	0.000734464	0.000430237	0.000268472		5.12741e-05	0.000390021	0.0012495	0.00244542	0.00243008	0.00195349	0.000761211
35	AGCCAUGCCGAUAAACCGACUCUCACCGCGACCUU	seedF1731	1731		0.000202578	0.000740686	0.00113037	0.00180942	0.000879131	0.0004917	6.7118e-05		0.000143567	0.000750791	0.0012054	0.00180894	0.00244321	0.00151266	0.000270107
35	AACCGUAAGAGCCCGGUGUCCGAGAGUUGCGGACC	seedF1732	1732		6.75259e-05	0.000428209	0.00106145	0.00243878	0.000734464	0.000614624	8.38975e-05		0	0	0	0	0	8.64378e-06	0
35	ACGCGUUUACUCCCCACGCCUCUUACCUUUGACCC	seedF1733	1733	ACGCGUUUAC	7.87802e-05	0.000381916	0.00114416	0.00243878	0.00123523	0.00108174	0.000604062		1.02548e-05	0.00018526	0.0006174	0.00174194	0.00153029	0.00101997	0.000417438
35	ACGCGUUUACUACCCAAACCGCAGUGUACCGCUCC	seedF1734	1734	ACGCGUUUAC	2.25086e-05	0.000162025	0.000289486	0.000674318	0.000434001	0.000528577	0.000151015		1.02548e-05	0.000195011	0.00062475	0.00165484	0.0021805	0.00243755	0.00069573
35	UCAGCACAGUGCUCACUGCUCUCCUUACCCGCUUG	seedF1735	1735		1.12543e-05	4.62929e-05	0.000137851	0.00024725	0.00159134	0.00197909	0.00110745		5.12741e-05	0.00017551	0.00044835	0.000730275	0.00203601	0.00243755	0.0010968
35	ACGCGUUUACCUACCCUCCGAACACCCGUCCUCGA	seedF1736	1736	ACGCGUUUAC	5.62716e-05	0.000254611	0.000565187	0.000944045	0.00243708	0.00195451	0.000620841		1.02548e-05	0.000107256	0.00049245	0.000763774	0.00176016	0.00125335	0.000302847
35	CCGACCAGUCACAAGCAUUCUCUCCACCAGUCGCC	seedF1737	1737		3.3763e-05	0.000196745	0.000275701	0.000370875	0.00243708	0.00181929	0.000436267		4.10192e-05	2.92516e-05	0.0001176	0.000247891	0.000702752	0.000475408	0.000114591
35	CCGACCAGUCUUCAACCCAUACUAACCAACGAGCC	seedF1738	1738		4.50173e-05	0.00035877	0.000441122	0.000561932	0.00328283	0.00324522	0.00124168		5.12741e-05	0.000321767	0.0005733	0.000649878	0.00191122	0.00176333	0.000540214
35	CCGACCAUCGUCAACUUAUAACUACUCCCAACCAC	seedF1739	1739	CAACUUAUAC	6.75259e-05	0.000277757	0.000510047	0.000359636	0.00243708	0.00243391	0.0012249		0.000123058	0.000263264	0.00040425	0.000408686	0.000991734	0.00121877	0.000392883
35	ACGCGUUUACAUCCCCAACCUACUCGGUGGCCAAC	seedF1740	1740	ACGCGUUUAC	3.3763e-05	0.000104159	0.000137851	0.000415829	0.00101267	0.000835889	0.000167795		2.05096e-05	0.000126757	0.0004998	0.000931268	0.00243664	0.00193621	0.000482919
35	CAACGCGUUUACACCCCCGCGCAUUUCGAAGGGCC	seedF1741	1741	ACGCGUUUAC	4.50173e-05	0.000416636	0.000758178	0.00176447	0.00133539	0.000614624	0.00033559		2.05096e-05	0.000243763	0.000779101	0.00183574	0.00243664	0.0017374	0.000319217
34	ACGCGUUUACUCCCCUAUCGACCCAGGGUGUUGG	seedF1742	1742	ACGCGUUUAC	1.12543e-05	0.000173598	0.000261916	0.000618125	0.00199195	0.00243391	0.000788636		1.02548e-05	1.95011e-05	1.47e-05	6.69977e-05	0.000111652	6.91502e-05	3.27402e-05
35	CAACGCGUUUACUAUUCCACCACUCCACCACUCCG	seedF1743	1743	ACGCGUUUAC	7.87802e-05	0.000555514	0.000909814	0.00165208	0.00596473	0.00585122	0.00322166		7.17837e-05	0.000312017	0.000926101	0.00164814	0.00359257	0.00308583	0.00138328
35	UGACCGACCAUUAGCUCACGCUAAAUCCCAACUGC	seedF1744	1744		5.62716e-05	0.00032405	0.000482477	0.000337159	0.00323832	0.00320834	0.00167795		9.22933e-05	0.000390021	0.0004557	0.000562781	0.00103114	0.0010459	0.000286477
35	AGCCACGCACUCAUCGCAUACCAGUACCACAUUAC	seedF1745	1745		7.87802e-05	0.000196745	0.000592758	0.000618125	0.000489642	0.000208972	5.03385e-05		0.000143567	0.000429023	0.0010584	0.00147395	0.00243008	0.00148673	0.000253737
35	AUCAGCACAUCCCAACUGUACUCCACUCAACGCUG	seedF1746	1746		5.62716e-05	0.000231464	0.000330841	0.000618125	0.00158021	0.00153656	0.000587282		8.20385e-05	0.000282765	0.00065415	0.000897769	0.00243008	0.00240297	0.0010395
35	ACGAGUUACGUCUCGUGCCGUCGCCCCGAUAUCCG	seedF1747	1747		2.25086e-05	0.000104159	0.000261916	0.000775466	0.000667694	0.000540869	0.000151015		1.02548e-05	0.000136507	0.0004557	0.00111216	0.00200317	0.0024289	0.000802136
35	ACGCGUUUACUCGAUCCCUCCUUACGCCAGGCACU	seedF1748	1748	ACGCGUUUAC	1.12543e-05	0.000254611	0.000703038	0.00109015	0.00242596	0.00226182	0.00109067		0	5.85032e-05	0.0002793	0.000388587	0.00104428	0.00105454	0.000294662
35	AGCCAUGCCAACACACGCAUACCCCACUGACGUCA	seedF1749	1749		0.000168815	0.000659673	0.00146122	0.00213534	0.00149118	0.000786719	0.000201354		0.000194841	0.0010043	0.00200655	0.0028273	0.00486672	0.00318091	0.0007121
35	AGCCAUGCCGCAACAUACAAACCCUUCCACGUGCC	seedF1750	1750		7.87802e-05	0.000370343	0.000716823	0.00101148	0.00113508	0.000983399	0.000436267		4.10192e-05	0.000429023	0.000764401	0.00112556	0.00242351	0.00210908	0.000761211
35	UAUCCGAUUCAGUCCCAACUUUGAAAUCCCACCAC	seedF1751	1751	CAACUUUGAAAUCC	0.000135052	0.000636527	0.00146122	0.00250622	0.0039394	0.00281498	0.00067118		0.000102548	0.000760541	0.0018228	0.00350398	0.00464342	0.00293024	0.000409253
34	UUGCUGCACAACCCUCAACUUUUCCUCUGCCCCU	seedF1752	1752		5.62716e-05	0.000127305	0.000303271	0.000550693	0.00168036	0.00242162	0.00157727		3.07644e-05	0.000107256	0.00053655	0.000783873	0.00145805	0.00175469	0.000597509
35	CAACGCGUUUACCUCGUCCCCUAACGCCAACUGCU	seedF1753	1753	ACGCGUUUAC	0	8.10125e-05	0.00011028	0.000123625	0.000278206	0.00034419	0.000151015		3.07644e-05	0.00018526	0.000639451	0.000897769	0.00231186	0.00242026	0.00121139
35	GUUACGACCGAGUGGCAACAACGCGUUUACUCGCA	seedF1754	1754	ACGCGUUUAC	0.000225086	0.00108788	0.00210911	0.00365256	0.00120185	0.000577747	5.03385e-05		0.000133313	0.000399772	0.00100695	0.00156105	0.000958895	0.000449476	2.45552e-05
35	AUCAGCACAGUACUUAACGAACACCGCCCGCUUGA	seedF1755	1755		0	0	0	0	2.22565e-05	0.00029502	0.00241625		0	0	7.35001e-06	1.33995e-05	0	0	5.72954e-05
35	ACGCGUUUACUCUAGAACUCCACUCGCCGAGUUGC	seedF1756	1756	ACGCGUUUAC	9.00345e-05	0.0006481	0.00187477	0.00324797	0.0042176	0.0032698	0.00102355		6.15289e-05	0.000331518	0.000992251	0.00212383	0.003343	0.00239433	0.000417438
35	CGACGAGCACUUAACUUUUACUUCUCAGCGCGCCA	seedF1757	1757		7.87802e-05	0.000173598	0.000206776	0.000236011	0.00241483	0.00206514	0.000553723		2.05096e-05	7.80042e-05	5.145e-05	9.37968e-05	0.000144491	7.7794e-05	8.18506e-06
35	AAUCAGCAUCCGCCCAACUUUGAAAUCCACAAGCA	seedF1758	1758	CAACUUUGAAAUCC	5.62716e-05	0.000208318	0.000620328	0.000764227	0.000255949	0.000122925	5.03385e-05		8.20385e-05	0.000633784	0.0014406	0.00241192	0.00219364	0.000717434	6.54805e-05
35	CAACGCGUUUACACCACAUCGAGGAUUCCGGAGCC	seedF1759	1759	ACGCGUUUAC	1.12543e-05	2.31464e-05	0.00011028	0.00016858	0.000901387	0.000577747	0.000251692		6.15289e-05	0.00017551	0.00053655	0.00111216	0.00229215	0.00241161	0.000597509
36	ACGACGACAACCUAACGCGUUUACUCCCUGCGACCA	seedF1760	1760	ACGCGUUUAC	0.000360138	0.00127305	0.00216425	0.00342778	0.00242596	0.00141364	0.000268472		0.000205096	0.000897049	0.0018669	0.00247221	0.00311969	0.00129657	0.000155516
35	AGCCAUUGCCGCACUUAUACUCGGUACAUCGCUGC	seedF1761	1761		0.000247595	0.000775406	0.00181963	0.0028209	0.00322719	0.00357711	0.00112423		7.17837e-05	0.000429023	0.00113925	0.00207023	0.00363855	0.00318091	0.000859431
35	CAACGCGUUUACAUCUUCCAACCUCACGCCCCUGC	seedF1762	1762	ACGCGUUUAC	9.00345e-05	0.00032405	0.000675468	0.000887852	0.00360555	0.00340502	0.00162761		3.07644e-05	0.000273015	0.000705601	0.00109876	0.00249575	0.00206586	0.000875802
35	ACGCGUUUACUCUGGAACUCGCGCGUGAGUACGCA	seedF1763	1763	ACGCGUUUAC	0.000146306	0.000705966	0.00170935	0.00266356	0.00173601	0.000983399	0.000184574		0.000143567	0.000711789	0.00188895	0.00371167	0.00264681	0.00140894	0.000220997
35	AGCCAUGCUGUCAACGCUACAAGCUCCCUGUGGCA	seedF1764	1764		0.000146306	0.000601807	0.00144743	0.00240507	0.00136877	0.00135217	0.000369149		0.000123058	0.000263264	0.000874651	0.00125956	0.00190465	0.00192756	0.000368328
35	AGCCACGCCAACACGUUAUAGACAUCCCACCCGCA	seedF1765	1765		0.00015756	0.000428209	0.000620328	0.000831659	0.000400617	0.000258142	5.03385e-05		0.000133313	0.000614283	0.0013083	0.00180894	0.00240381	0.00188434	0.000540214
35	UCCGAGAGUCAAACGCGUUUACUUCUCCCAACGCC	seedF1766	1766	ACGCGUUUAC	9.00345e-05	0.000312477	0.000606543	0.00114634	0.0010238	0.000467115	6.7118e-05		3.07644e-05	0.000448524	0.0011907	0.00174194	0.00240381	0.00134843	0.000196441
35	AGCCAUGCCAACACACUCAUACUUUCCGUGGCGUG	seedF1767	1767		9.00345e-05	0.000509222	0.000992524	0.00104519	0.0024037	0.00217577	0.000251692		5.12741e-05	0.000214512	0.0004116	0.000623079	0.0013858	0.00101132	0.000212812
35	CAACGCGUUUAACUCGCCCGUCCUUCACUCGCGGU	seedF1768	1768	ACGCGUUUAC	5.62716e-05	0.000370343	0.000468692	0.000899091	0.0024037	0.00125383	0.000436267		2.05096e-05	0.000234013	0.00049245	0.00102506	0.00197033	0.00113233	0.000220997
34	CAACGCGUUUACUCAAUGCCGCGCCAAGUGCUGG	seedF1769	1769	ACGCGUUUAC	1.12543e-05	0.000115732	0.000399767	0.000685557	0.0024037	0.00216348	0.000520164		0	1.95011e-05	2.205e-05	6.02979e-05	0.000105084	6.05064e-05	2.45552e-05
35	CAACUUUGAAAUCCCAACUAUCCACCACCAUCUUG	seedF1770	1770	CAACUUUGAAAUCC	6.75259e-05	0.000555514	0.00126823	0.00138235	0.00551961	0.00370004	0.00102355		1.02548e-05	0.000234013	0.000639451	0.000917868	0.00162881	0.000829803	0.000270107
35	UGUCCGACCAUCAGUCCCCCGCAUACUGUCACACA	seedF1771	1771		2.25086e-05	9.25857e-05	0.000179206	0.000191057	0.0024037	0.00238474	0.00115778		3.07644e-05	0.000234013	0.00024255	0.000308189	0.000683048	0.000795228	0.000237367
35	AGCCAAGCUACCAACGUCUACUAACACCACUCGCC	seedF1772	1772		0	0	0	0	0	8.60474e-05	0.00239947		0	0	0	0	0	0	8.18506e-06
35	AGCCAAUGCUUCAACUUUUACUAACACCGUUCGCU	seedF1773	1773	CAACUUAUAC	0	1.15732e-05	0	0	1.11282e-05	0.000208972	0.00239947		0	0	0	0	0	0	0
35	UCAGCACAGCUACAACUUACUUCGCCCACGAGAUC	seedF1774	1774		0	0	0	0	0	0.000208972	0.00239947		0	0	0	0	0	0	1.63701e-05
35	AAACGCGUUUACUCCCCAUCCCUACCUCGCAGGCG	seedF1775	1775	ACGCGUUUAC	0.000281358	0.00185171	0.00344626	0.00559684	0.00582007	0.00358941	0.0012249		0.00027688	0.00128707	0.00375585	0.00605659	0.00821628	0.00541965	0.00208719
35	ACGCGUUUAACUCCGUCCACCACACCGACUCGUGA	seedF1776	1776	ACGCGUUUAC	5.62716e-05	0.000578661	0.000799533	0.00176447	0.00464047	0.00335585	0.000771857		6.15289e-05	0.000204761	0.0005439	0.000991566	0.00147118	0.000881665	0.000139146
35	ACGCGUUUACCCUCACCUCCAACUCGAGCGUAUCG	seedF1777	1777	ACGCGUUUAC	7.87802e-05	0.000393489	0.00103388	0.00192181	0.00422873	0.00303624	0.00110745		4.10192e-05	0.000253514	0.000764401	0.00158785	0.0039341	0.00288702	0.000892172
35	ACGCGUUUACUACUACCCAACCUCCAGAGCUUAGG	seedF1778	1778	ACGCGUUUAC	7.87802e-05	0.000219891	0.000510047	0.000674318	0.00239257	0.00164719	0.000520164		5.12741e-05	0.000136507	0.0005439	0.000777173	0.0015894	0.00100268	0.000245552
35	CCGACCAGCAUCAACUUUUACAACCGUGAGCGCAU	seedF1779	1779	CAACUUAUAC	6.75259e-05	0.000115732	0.000248131	0.000539454	0.00239257	0.00161032	0.000469826		1.02548e-05	7.80042e-05	0.0001764	0.000207693	0.000275846	0.000155588	1.63701e-05
35	UGACCGACCAUCAUCCAAACGCGUUUACAAUGGCA	seedF1780	1780	ACGCGUUUAC	0.000213832	0.0011226	0.00205397	0.00403467	0.00586458	0.00320834	0.000687959		9.22933e-05	0.00054603	0.0012936	0.0028206	0.00214109	0.000976747	0.000155516
35	AGCCAUGCCGUCCAACGUCAUCCUCUUCACCGCUG	seedF1781	1781		3.3763e-05	0.000196745	0.000510047	0.000955284	0.00100154	0.000786719	0.000234913		4.10192e-05	0.000312017	0.00056595	0.00136005	0.00229215	0.00238568	0.000883987
35	AGCCAUGCUUCAAGGUCGCUCCACAACACGGGACC	seedF1782	1782		0.000101289	0.00028933	0.000537617	0.000932807	0.000344975	0.000417945	8.38975e-05		8.20385e-05	0.000380271	0.00065415	0.00107196	0.00172732	0.00238568	0.000720285
35	ACGCGUUUACUUCCCACAGCGCACCCGAUGACAGC	seedF1783	1783	ACGCGUUUAC	0.000112543	0.000624954	0.00100631	0.00210162	0.0019697	0.00140134	0.000436267		9.22933e-05	0.000653285	0.00144795	0.00313549	0.00342181	0.0027833	0.000589324
34	CAACGCGUUUACAUUCACCCCACGAUCCCCUUGG	seedF1784	1784	ACGCGUUUAC	0.000123797	0.000729113	0.000868459	0.00132616	0.00193631	0.00253225	0.00104033		9.22933e-05	0.000594782	0.0013083	0.00184244	0.00255486	0.00211773	0.000736655
35	ACGCGUUUAGUCAACCCGCUGCAACUCGCUCCGGA	seedF1785	1785	ACGCGUUUAC	9.00345e-05	0.000451356	0.000840889	0.00147226	0.00136877	0.000614624	0.000117456		4.10192e-05	0.000292516	0.000764401	0.00124616	0.0023841	0.000968103	0.000163701
35	AGCCAUGCCGCAACUUAUCCUCUCGAACCAUCGCU	seedF1786	1786	CAACUUAUAC	0.000101289	0.000347197	0.000523832	0.00110139	0.00183616	0.00148739	0.000369149		0.000133313	0.000273015	0.000764401	0.00139355	0.0023841	0.00165096	0.000564769
34	CAACGCGUUUACCUCCACUCAACAGCCCGCUUAA	seedF1787	1787	ACGCGUUUAC	3.3763e-05	0.000243038	0.000441122	0.000663079	0.00238144	0.0021266	0.000755077		0	9.75053e-06	0.00012495	0.000274691	0.000380931	0.000190163	4.09253e-05
35	CCGACCAGUUCCUCAUCCGCGCAUACAUCCACCAC	seedF1788	1788		0.000236341	0.000624954	0.00117173	0.00210162	0.00418422	0.00280269	0.00067118		0.000112803	0.000468025	0.00112455	0.00168834	0.00342181	0.00216094	0.000450178
35	UCCGACCAGCUGACAACUUAUACAUCCGCGUGUAC	seedF1789	1789	CAACUUAUAC	0.000101289	0.000381916	0.000606543	0.000809182	0.00238144	0.00199138	0.000788636		5.12741e-05	0.000146258	0.0002646	0.000455584	0.000794701	0.000596421	0.000180071
35	UUCAGCACUUCCUCAACUUUUACCCCAAACGCUGG	seedF1790	1790	CAACUUAUAC	3.3763e-05	0.000127305	0.000510047	0.000921568	0.00238144	0.00159802	0.000268472		1.02548e-05	5.85032e-05	0.00011025	0.000180894	0.000164194	0.0001383	8.18506e-06
35	CAACGCGUUUACUCAUCCCCCUAUCCGCCACAUGC	seedF1791	1791	ACGCGUUUAC	4.50173e-05	0.000196745	0.000441122	0.000606886	0.0013799	0.00142593	0.000469826		6.15289e-05	0.000399772	0.000867301	0.00146725	0.00308685	0.00331921	0.00118683
35	CAGCCCAGCAUCACUGCACUCUCUACUCACUCGCU	seedF1792	1792		3.3763e-05	0.000196745	0.000330841	0.000258489	0.00201421	0.00237245	0.00125846		2.05096e-05	0.000136507	0.0003234	0.000321589	0.000807836	0.000994034	0.000458363
35	CAGCCUAGUCUUCAUCGAUACCUCACUCACUCGCU	seedF1793	1793		1.12543e-05	0.000127305	0.000124066	0.000280966	0.00200308	0.00237245	0.00117456		0	6.82537e-05	0.00018375	0.000160794	0.00041377	0.000466764	0.000204627
35	ACGCGUUUACUCUCCAACCGACAUUGACAGCAGGG	seedF1794	1794	ACGCGUUUAC	5.62716e-05	0.000254611	0.000840889	0.00153969	0.000767848	0.000270435	6.7118e-05		4.10192e-05	0.000214512	0.000705601	0.00150075	0.00281757	0.00220416	0.000507474
35	ACGCGUUUACUUCGACCCAACCGCCACCUCUGUGC	seedF1795	1795	ACGCGUUUAC	4.50173e-05	0.000277757	0.000689253	0.00192181	0.00287109	0.00264288	0.000738298		6.15289e-05	0.000253514	0.000720301	0.00162134	0.00308685	0.00222145	0.000597509
35	AUUCCGACAGCCCAUCGCGUUUACUAACCUACGCA	seedF1796	1796	ACGCGUUUAC	2.25086e-05	0.000219891	0.000358412	0.0004945	0.000623181	0.000208972	3.3559e-05		5.12741e-05	0.000468025	0.00118335	0.00172184	0.00237097	0.0014608	0.000155516
35	CCGACCAGUCUCUCUGUACUCGUCCAAGCACCGCU	seedF1797	1797		3.3763e-05	0.000219891	0.000399767	0.000382114	0.000712207	0.000405652	8.38975e-05		8.20385e-05	0.000331518	0.0005733	0.00087767	0.00237097	0.00184977	0.000491104
35	ACGCGUUUACAUCCAGCCUACAGUUUCGCGUCGGG	seedF1798	1798	ACGCGUUUAC	2.25086e-05	0.000104159	0.000317056	0.000730511	0.00237031	0.00190534	0.000469826		0	7.80042e-05	0.00037485	0.000529282	0.00126101	0.00077794	0.000278292
35	AGCCAUGCCAAUCUUAUACUCCAACUUGCACAGCU	seedF1799	1799		0.000168815	0.000381916	0.00102009	0.00167456	0.00337186	0.0021266	0.0006544		0.000164077	0.000477776	0.000882001	0.00148735	0.00230529	0.00163367	0.000343773
35	AUUCCGAACAUCCACAUCGCGUUUACUCGACCCUA	seedF1800	1800	ACGCGUUUAC	5.62716e-05	0.000243038	0.000206776	0.000292204	0.00237031	0.00173324	0.000620841		2.05096e-05	4.87526e-05	0.0002058	0.00029479	0.000545125	0.000285245	9.82207e-05
35	CAACGCGUUUACCUCCGUUGAUACAGUCGUGUCUG	seedF1801	1801	ACGCGUUUAC	0.000101289	0.000555514	0.000937384	0.00195552	0.00423986	0.00239704	0.000604062		4.10192e-05	0.000214512	0.0005145	0.000944668	0.00171419	0.000812515	8.18506e-05
35	GCCGAUGCAACCACAACGCGUUUACAUCCCCUACA	seedF1802	1802	ACGCGUUUAC	1.12543e-05	0.000127305	0.000206776	0.00024725	0.000311591	0.00167178	0.00236591		8.20385e-05	0.000224262	0.000661501	0.000757074	0.000420337	0.0012447	0.00176797
35	UGACCUACAAUUUGGCUCAACUUAUACUGCCUGCG	seedF1803	1803	CAACUUAUAC	0	1.15732e-05	0	0	0	0.000208972	0.00236591		1.02548e-05	1.95011e-05	0	0	0	3.45751e-05	0.000220997
35	ACGAUACAAACUACCUCGCUCUCCUUCGUGCGUGG	seedF1804	1804		0.000112543	0.000775406	0.00117173	0.00186561	0.00200308	0.00105715	0.000285251		4.10192e-05	0.000331518	0.000926101	0.00162804	0.0023644	0.00143487	0.000237367
35	AUCCGACAGCGAUAGACGUUACUGUGCCCAGACGU	seedF1805	1805		0.000112543	0.000312477	0.000399767	0.000674318	0.000456258	0.00044253	0.000167795		3.07644e-05	0.000390021	0.000823201	0.00109206	0.0023644	0.00232518	0.000908542
35	ACGUCGUUUACUUUCUACCCCAACACUCCGUCACU	seedF1806	1806		2.25086e-05	0.000115732	0.000234346	0.000303443	0.00212549	0.00236016	0.00115778		1.02548e-05	4.87526e-05	0.000147	0.000241192	0.000446609	0.000311176	9.00357e-05
35	CAACUUGAAAUCCCACCCCAACAUCGAAUGCCGCU	seedF1807	1807		0.000112543	0.000231464	0.000372197	0.000561932	0.00180277	0.00236016	0.00102355		1.02548e-05	5.85032e-05	0.000147	0.000274691	0.000630506	0.000535914	0.000196441
35	CAACGCGUUUACUCACAGGGUGACAUUAUCGCUCG	seedF1808	1808	ACGCGUUUAC	0.000146306	0.000694393	0.00180584	0.00467527	0.00253724	0.00169636	0.000352369		5.12741e-05	0.000195011	0.000911401	0.00221092	0.0027519	0.00150402	0.000327402
34	GACUGGGAUACAUUCGCGACAGUUCUCACCUUAG	seedF1809	1809		1.12543e-05	0.000185171	0.000675468	0.00236011	0.00140216	0.000848182	0.000134236		1.02548e-05	0	4.41e-05	0.000207693	9.85166e-05	6.05064e-05	8.18506e-06
35	UCAGCACAGCGUCAACUUUUACGGCCUGCACCGCC	seedF1810	1810	CAACUUAUAC	4.50173e-05	0.000104159	0.000468692	0.000921568	0.00075672	0.000725257	0.000352369		7.17837e-05	0.000156008	0.0006321	0.00119926	0.00231842	0.00235975	0.000687545
35	CAACGCGUUUACCUCCUUACCACAGACCCAAGUAC	seedF1811	1811	ACGCGUUUAC	0.000146306	0.000624954	0.00122687	0.00206791	0.0046516	0.00357711	0.00145982		5.12741e-05	0.000321767	0.000911401	0.00140025	0.00233156	0.00170282	0.000433808
35	GACGCACAGACCUUCAACGCGUUUACGGCCCCCAC	seedF1812	1812	ACGCGUUUAC	0.000270104	0.000613381	0.000923599	0.00126997	0.000612053	0.000307312	6.7118e-05		0.000184587	0.000965302	0.00169785	0.00235832	0.00149088	0.00113233	0.000171886
35	AGCCAAGCCCUUCGCUACUCGCUUACCACGCUUCG	seedF1813	1813		9.00345e-05	0.000335623	0.000647898	0.00082042	0.000411745	0.00029502	8.38975e-05		0.000143567	0.000672787	0.000999601	0.00142035	0.00235783	0.00175469	0.000392883
36	AUCCGACAGCCCCCGUGAAAUCCUCGUACAUGCGUC	seedF1814	1814		3.3763e-05	0.000196745	0.000427337	0.000809182	0.000422873	0.000221265	1.67795e-05		7.17837e-05	0.000165759	0.00059535	0.00138685	0.00235783	0.00162503	0.000261922
35	CCGACCAGCCGUAGACGCGUUUACCUACCCUAUCG	seedF1815	1815	ACGCGUUUAC	0.00015756	0.000555514	0.000785748	0.0012812	0.00082349	0.000503992	6.7118e-05		0.000153822	0.00074104	0.00184485	0.00354418	0.00366482	0.00247212	0.000482919
35	CCGAUGAGCCUUCAACUUCGAAAUCCCGGCUCGCG	seedF1816	1816	CAACUUUGAAAUCC	0.000258849	0.000844845	0.00130958	0.00185437	0.00175826	0.000897352	0.000167795		7.17837e-05	0.000438774	0.00105105	0.00174194	0.00235783	0.0010459	0.000122776
35	AGCCACGCUGUCAACACGAAAUCCCCGCGUGCCAA	seedF1817	1817		0.000101289	0.000567088	0.00113037	0.00205667	0.000511899	0.000110632	1.67795e-05		0.000164077	0.000789793	0.00131565	0.00235162	0.00153686	0.000570489	6.54805e-05
35	ACGCGUUUACUGUGCCCACCCGAAUCGCAUACUCG	seedF1818	1818	ACGCGUUUAC	1.12543e-05	0.000138879	0.000220561	0.000708034	0.000578668	0.00044253	0.000134236		2.05096e-05	0.000195011	0.00049245	0.00124616	0.00235126	0.00193621	0.000597509
35	CCGACUAAGCCUUGCCGCGUUUACUCCACUAUCAC	seedF1819	1819	ACGCGUUUAC	0.000146306	0.000405063	0.000744393	0.00100024	0.0015357	0.00121696	0.000268472		0.000112803	0.000526529	0.000992251	0.00126626	0.00235126	0.00184112	0.000360143
35	AGUGCUCUAUCAGUACUCACCGCGUUUACACCCCU	seedF1820	1820	ACGCGUUUAC	4.50173e-05	0.000196745	0.00011028	0.00024725	0.00192519	0.00234787	0.00172829		6.15289e-05	9.75053e-05	0.0001911	0.000180894	0.000433473	0.000432189	0.000130961
35	CCGACCACCGUCAACAUACUUUCACCUCACCGCUG	seedF1821	1821		4.50173e-05	0.000162025	0.000344626	0.000404591	0.00184729	0.00234787	0.00100677		2.05096e-05	5.85032e-05	0.0002205	0.000314889	0.00091292	0.00103725	0.000482919
35	UCGAUCCAGCUCAUGGUCGCUUCCCACUCGCUGCA	seedF1822	1822		3.3763e-05	0.000185171	0.000317056	0.000348398	0.00171375	0.00234787	0.00117456		5.12741e-05	0.000234013	0.00044835	0.000623079	0.00163538	0.00197942	0.000769396
35	UGUCCGACCAUCACGCCUACUUAUACUCGGGUUGC	seedF1823	1823	CAACUUAUAC	0	6.94393e-05	9.64954e-05	0.000191057	0.0020476	0.00234787	0.000872534		0	0	4.41e-05	6.02979e-05	7.22455e-05	0.000112369	3.27402e-05
35	AGCCAUGCCAAAAGACUUAUACCCUUCCCGCUACG	seedF1824	1824		0.000135052	0.000567088	0.00100631	0.00116882	0.000300462	7.37549e-05	0		0.000287135	0.00139433	0.00232995	0.0028407	0.00409829	0.00216959	0.000294662
35	ACGCGUUUACUCUUCAUCCGACACUACGGUGCUUG	seedF1825	1825	ACGCGUUUAC	2.25086e-05	0.000185171	0.000399767	0.000415829	0.00124636	0.00120466	0.000721518		2.05096e-05	0.000243763	0.0006027	0.000911169	0.00225931	0.00234246	0.000777581
35	UCAGUCCACGUCUCAACUUAUACCGUCUAUCGCAC	seedF1826	1826	CAACUUAUAC	2.25086e-05	9.25857e-05	0.000124066	0.000280966	0.0010238	0.000860474	0.00033559		5.12741e-05	0.000263264	0.0006027	0.00115906	0.0021608	0.00234246	0.000867616
35	AGCCACGCCGCAACUUUUACUCCAGACACACCUUG	seedF1827	1827	CAACUUAUAC	0.000258849	0.00106474	0.00210911	0.00423696	0.0024037	0.00142593	0.00033559		0.000143567	0.00104331	0.0022932	0.00369827	0.0035663	0.00163367	0.000572954
35	CCGACCAUUCUCGCGGUACCUCACUACUCGUCUCU	seedF1828	1828		2.25086e-05	3.47197e-05	0.000137851	0.000101148	0.00233693	0.00157344	0.000453046		0	1.95011e-05	4.41e-05	6.69977e-05	0.000170762	0.000164232	2.45552e-05
35	UGCCCUAUUGUCUCAACGCGUUUACUCAACGCAUC	seedF1829	1829	ACGCGUUUAC	5.62716e-05	0.000254611	0.000592758	0.000752988	0.00233693	0.00165949	0.000402708		2.05096e-05	0.000156008	0.00031605	0.000401986	0.000479447	0.000293888	0.000114591
33	CAACGCGUUUCCUCUCCGCCCACAGACCACUAC	seedF1830	1830	ACGCGUUUAC	3.3763e-05	0.00032405	0.000537617	0.000887852	0.00292673	0.0032698	0.0018793		0	0.000107256	0.0003675	0.000683377	0.000926056	0.000665571	0.000180071
35	CAGCGCGUUUACUUUCACCCACUAGCCGUUGCCCU	seedF1831	1831	ACGCGUUUAC	2.25086e-05	0.000150452	0.000165421	0.000370875	0.00193631	0.00233557	0.00114101		3.07644e-05	3.90021e-05	0.00024255	0.000261291	0.000558261	0.000466764	0.000155516
[truncated: 2,821 more rows]

## Sheet: Table S2
Supplementary Table S2: Evolution of the different sequences of the families during SELEX S1 and S2. The frequency of each sequence at different rounds is expressed as a percentage of the library. Only sequences with a frequency greater than 0.001% in at least one round were retrieved for the analysis
[truncated: 9,026 more rows]

[truncated: 4 more sheets: Table S3, Table S4, Table S5, Table S6]
